# Supplementary material for: ALC: automated reduction of rule-based models
Source: BMC Syst Biol. 2008 Oct 31;2:91. doi: 10.1186/1752-0509-2-91 (PMC2636783; doi:10.1186/1752-0509-2-91)
Supplement: Additional file 2 — Model definitions to illustrate the advanced strategies. Several layer-based model definitions illustrating the concepts discussed in the "advanced strategies" section are given in this file. [file 1752-0509-2-91-S2.zip]

Archive with 5 entries (5 files):
- additional_signal_between_layers.alc
- effector_binding_to_different_sites.alc
- effector_binding_to_different_sites_reduced.alc
- equivalent_binding_sites.alc
- equivalent_binding_sites_reduced.alc
