# Supplementary material for: ALC: automated reduction of rule-based models
Source: BMC Syst Biol. 2008 Oct 31;2:91. doi: 10.1186/1752-0509-2-91 (PMC2636783; doi:10.1186/1752-0509-2-91)
Supplement: Additional file 2 — Model definitions to illustrate the advanced strategies. Several layer-based model definitions illustrating the concepts discussed in the "advanced strategies" section are given in this file. [file 1752-0509-2-91-S2.zip › additional_signal_between_layers.alc]

#####################################
## receptor layer

#molecules
R{0,L}{0,P}{0,P}
L
#end molecules

#initial conditions
R[0,0,0]=40
#end initial conditions

#clamped concentrations
L=10
#end clamped concentrations

#reactions
L+R[0,X,X]<->R[L,X,X]	k1	k1d

R[0,0,X]<->R[0,P,X]	k2	k2d	%binding site phosphorylation
R[L,0,X]<->R[L,P,X]	k3	k3d

R[0,X,0]<->R[0,X,P]	k4	k4d	%phosphorylation of the regulatory site defining receptor activity
R[L,X,0]<->R[L,X,P]	k5	k5d
#end reactions

#layer connections
x=R[X,P,X]
#end layer connections

#algebraic relations
Ractive=R[X,X,P]	% additional signal: receptor activity
#end algebraic relations


#######################################
## effector layer 

#molecules
E{0,p}
RXE{0,p}
#end molecules

#initial conditions
E[0]=250
#end initial conditions

#reactions
RXp+E[X]<->RXE[X]	k4	k4d
E[0]<-E[p]	k5d	% free E is only dephosphorylated
RXE[0]<->RXE[p]	k5*Ractive	k5d % receptor-bound E is phosphorylated by activated receptors 
#end reactions

#layer connections
xb=RXE[X]
RXp=x-xb
#end layer connections

##################################
