# Supplementary material for: ALC: automated reduction of rule-based models
Source: BMC Syst Biol. 2008 Oct 31;2:91. doi: 10.1186/1752-0509-2-91 (PMC2636783; doi:10.1186/1752-0509-2-91)
Supplement: Additional file 2 — Model definitions to illustrate the advanced strategies. Several layer-based model definitions illustrating the concepts discussed in the "advanced strategies" section are given in this file. [file 1752-0509-2-91-S2.zip › effector_binding_to_different_sites_reduced.alc]

#####################################
##layer 1

#molecules
R1{0,P}
R2{0,P}{0,P}
#end molecules

#initial conditions
R1[0]=40
#end initial conditions

#reactions
R1[0]<->R1[P]	k1	k1d
R2[0,X]<->R2[P,X]	k2	k2d
R2[X,0]<->R2[X,P]	k2	k2d
R1[X]+R1[X]<->R2[X,X]	ka	kd
#end reactions


#layer connections
x=R1[P]+R2[P,X]+R2[X,P]  % definition of a common x
#end layer connections

##end layer 1

#######################################
##layer 2

#molecules
E{0,R}	% the effector can be bound to the receptor or unbound
#end molecules

#initial conditions
E[0]=100
#end initial conditions

#reactions
RXp+E[0]<->E[R]	k2	k2d
#end reactions


#layer connections
xb=E[R]
RXp=x-xb	% RXp represents the sum of all unphosphorylated sites (all binding sites of the monomers and dimers together)
#end layer connections

##end layer 2

##################################

#output
E[R]		% all effectors that are bound to R1 or R2
R1[P]+R2[P,X]+R2[X,P]		% the sum of all species with phosphorylated binding sites
RXp		% the sum of all species with phosphorylated but unoccupied binding sites
#end output
