# Supplementary material for: ALC: automated reduction of rule-based models
Source: BMC Syst Biol. 2008 Oct 31;2:91. doi: 10.1186/1752-0509-2-91 (PMC2636783; doi:10.1186/1752-0509-2-91)
Supplement: Additional file 2 — Model definitions to illustrate the advanced strategies. Several layer-based model definitions illustrating the concepts discussed in the "advanced strategies" section are given in this file. [file 1752-0509-2-91-S2.zip › equivalent_binding_sites.alc]

#####################################
##layer 1

#molecules
R{0,P}{0,P}{0,P}{0,P}	% a receptor with four equivalent sites
#end molecules

#initial conditions
R[0,0,0,0]=40
#end initial conditions

% all phosphorylation reactions are parameterized by the same kinetic constants
#reactions
R[0,X,X,X]<->R[P,X,X,X]	k1	k1d	
R[X,0,X,X]<->R[X,P,X,X]	k1	k1d
R[X,X,0,X]<->R[X,X,P,X]	k1	k1d
R[X,X,X,0]<->R[X,X,X,P]	k1	k1d
#end reactions


#layer connections
x1=R[P,X,X,X]		% definition of a xi for each binding site
x2=R[X,P,X,X]
x3=R[X,X,P,X]
x4=R[X,X,X,P]
#end layer connections

##end layer 1

#######################################
##layer 2

#molecules
E{0,R1,R2,R3,R4}		% the effector can bind to all four binding sites
#end molecules

#initial conditions
E[0]=100
#end initial conditions

% all binding reactions are parameterized by the same kinetic constants
#reactions
RXp1+E[0]<->E[R1]	k2	k2d	
RXp2+E[0]<->E[R2]	k2	k2d
RXp3+E[0]<->E[R3]	k2	k2d
RXp4+E[0]<->E[R4]	k2	k2d
#end reactions


#layer connections
x1b=E[R1]
x2b=E[R2]
x3b=E[R3]
x4b=E[R4]
RXp1=x1-x1b	% each RXpi represents the sum of all species with phosphorylated but unoccupied binding sites for one site
RXp2=x2-x2b
RXp3=x3-x3b
RXp4=x4-x4b
#end layer connections

##end layer 2

##################################

#output
E[R1]+E[R2]+E[R3]+E[R4]	% all effectors that are bound to the receptor
R[P,X,X,X]+R[X,P,X,X]+R[X,X,P,X]+R[X,X,X,P] % measured receptor phosphorylation
RXp1+RXp2+RXp3+RXp4	% all phosphorylated but unoccupied sites
#end output
