# Supplementary material for: ALC: automated reduction of rule-based models
Source: BMC Syst Biol. 2008 Oct 31;2:91. doi: 10.1186/1752-0509-2-91 (PMC2636783; doi:10.1186/1752-0509-2-91)
Supplement: Additional file 2 — Model definitions to illustrate the advanced strategies. Several layer-based model definitions illustrating the concepts discussed in the "advanced strategies" section are given in this file. [file 1752-0509-2-91-S2.zip › equivalent_binding_sites_reduced.alc]

#####################################
##layer 1

#molecules
R{0,P}	% only one of the four equivalent sites is modeled
#end molecules

#initial conditions
R[0]=40
#end initial conditions

% because the kinetics are linear, the same parameterization of the reaction can be used as in the original model
#reactions
R[0]<->R[P]	k1	k1d	
#end reactions
% for nonlinear kinetics, e.g. Michaelis-Menten kinetics, see the manuscript describing ALC

#layer connections
x=4*R[P]		% the single site represents four equivalent sites
#end layer connections

##end layer 1

#######################################
##layer 2

#molecules
E{0,R}	% the effector can be bound to the receptor or unbound
#end molecules

#initial conditions
E[0]=100
#end initial conditions

#reactions
RXp+E[0]<->E[R]	k2	k2d
#end reactions


#layer connections
xb=E[R]
RXp=x-xb	% RXp represents the sum of all species with phosphorylated but unoccupied sites (all four binding sites together)
#end layer connections

##end layer 2

##################################

#output
E[R]		% all effectors that are bound to the receptor
4*R[P]	%measured receptor phosphorylation
RXp	% all phosphorylated but unoccupied sites
#end output
