# Supplementary material for: ALC: automated reduction of rule-based models
Source: BMC Syst Biol. 2008 Oct 31;2:91. doi: 10.1186/1752-0509-2-91 (PMC2636783; doi:10.1186/1752-0509-2-91)
Supplement: Additional file 3 — Example models. Several layer-based model definitions for example systems are given in this file. [file 1752-0509-2-91-S3.zip]

Archive with 6 entries (6 files):
- layer_BMC.alc
- layer_tutorial.alc
- layer_user_guide.alc
- layer_paper_large_model.alc
- layer_paper_large_model_51_ODEs.alc
- layer_paper_extended_model.alc
