# Supplementary material for: ALC: automated reduction of rule-based models
Source: BMC Syst Biol. 2008 Oct 31;2:91. doi: 10.1186/1752-0509-2-91 (PMC2636783; doi:10.1186/1752-0509-2-91)
Supplement: Additional file 3 — Example models. Several layer-based model definitions for example systems are given in this file. [file 1752-0509-2-91-S3.zip › layer_BMC.alc]

%%%%%%%%%%%%%%%%%%%%%%%%%%%%%%%%%%%%%%%%%%%%

% This file contains the model definition for the reduced small example system
% that was described in BMC Bioinformatics 2007, 8:336.
  
%%%%%%%%%%%%%%%%%%%%%%%%%%%%%%%%%%%%%%%%%%%%


#####################################
## receptor layer

#molecules
R{0,L}{0,P}
L
#end molecules

#parameters
totR=40
k1=0.001
k1d=4*10^(-4)
k2=0
k2d=0.00385
k3=0.0231
k3d=0.00385
#end parameters

#initial conditions
R[L,0]=1
#end initial conditions

#clamped concentrations
L=10
#end clamped concentrations

#reactions
L+R[0,X]<->R[L,X]	k1	k1d
R[0,0]<->R[0,P]	k2	k2d
R[L,0]<->R[L,P]	k3	k3d
#end reactions


#layer connections
x=R[X,P]
#end layer connections

#molecular balances
R[0,0]=totR-R[X,X]+R[0,0]
#end molecular balances

#######################################
## effector layer 

#molecules
E
RXE
#end molecules

#parameters
totE=250
kE=0.033
kEd=0.113
#end parameters

#reactions
RXp+E<->RXE	kE	kEd
#end reactions

#layer connections
xb=RXE
RXp=x-xb
#end layer connections

#molecular balances
E=totE-RXE
#end molecular balances

##################################

#output
R[L,X]
RXE
#end output
