# Supplementary material for: ALC: automated reduction of rule-based models
Source: BMC Syst Biol. 2008 Oct 31;2:91. doi: 10.1186/1752-0509-2-91 (PMC2636783; doi:10.1186/1752-0509-2-91)
Supplement: Additional file 3 — Example models. Several layer-based model definitions for example systems are given in this file. [file 1752-0509-2-91-S3.zip › layer_tutorial.alc]

%%%%%%%%%%%%%%%%%%%%%%%%%%%%%%%%%%%%%%%%%%%%

% This file contains the model definition for the example system described in the ALC tutorial.
  
%%%%%%%%%%%%%%%%%%%%%%%%%%%%%%%%%%%%%%%%%%%%


######################
##receptor layer

#molecules
R{0,L}{0,P}
L
#end molecules

#parameters
totR=10
k1=2
#end parameters

#initial conditions
R[0,0]=2
#end initial conditions

#clamped concentrations
L=10
#end clamped concentrations

#reactions
L+R[0,X]<->R[L,X]	k1	k1d
R[0,0]<->R[0,P]	k2	k2d
R[L,0]<->R[L,P]	k3	k3d
#end reactions


#layer connections
x=R[X,P]
#end layer connections

#molecular balances
R[L,0]=totR-R[X,X]+R[L,0]
#end molecular balances

#algebraic relations
Ractive=R[X,P]
#end algebraic relations

##end receptor layer

######################
##effector layer

#molecules
E{0,p}
RXE{0,p}
#end molecules

#reactions
RXp+E[X]<->RXE[X]	k4	k4d
RXE[0]<->RXE[p]	k5*Ractive	k5d
E[p]->E[0]	k6
E[0]<->	k7	k7d
#end reactions

#layer connections
xb=RXE[X]
RXp=x-xb
#end layer connections


##end effector layer

######################

#output
R[L,X]
E[0]
#end output
