# Supplementary material for: ALC: automated reduction of rule-based models
Source: BMC Syst Biol. 2008 Oct 31;2:91. doi: 10.1186/1752-0509-2-91 (PMC2636783; doi:10.1186/1752-0509-2-91)
Supplement: Additional file 3 — Example models. Several layer-based model definitions for example systems are given in this file. [file 1752-0509-2-91-S3.zip › layer_user_guide.alc]

%%%%%%%%%%%%%%%%%%%%%%%%%%%%%%%%%%%%%%%%%%%%

% This file contains the model definition for the example system to demonstrate  
% handling of complexes as described in the ALC user guide.
  
%%%%%%%%%%%%%%%%%%%%%%%%%%%%%%%%%%%%%%%%%%%%


######################
##layer 1

#molecules
A{0,B,BC}{0,B1,B1C1}
B{0,C}
B1{0,C1}
C
C1
#end molecules


#reactions
A[0,X]+B[0]<->A[B,X]	k1	k1d
A[0,X]+B[C]<->A[BC,X]	k2	k2d
A[B,X]+C<->A[BC,X]	k3	k3d

A[X,0]+B1[0]<->A[X,B1]	k4	k4d
A[X,0]+B1[C1]<->A[X,B1C1]	k5	k5d
A[X,B1]+C1<->A[X,B1C1]	k6	k6d

B[0]+C<->B[C]	k7	k7d
B1[0]+C1<->B1[C1]	k8	k8d
#end reactions

#output
A[X,B1C1]
#end output
