# Supplementary material for: ALC: automated reduction of rule-based models
Source: BMC Syst Biol. 2008 Oct 31;2:91. doi: 10.1186/1752-0509-2-91 (PMC2636783; doi:10.1186/1752-0509-2-91)
Supplement: Additional file 3 — Example models. Several layer-based model definitions for example systems are given in this file. [file 1752-0509-2-91-S3.zip › layer_paper_large_model.alc]

%%%%%%%%%%%%%%%%%%%%%%%%%%%%%%%%%%%%%%%%%%%%

% This file contains the model definition for the large model of insulin signaling 
% that was described in BMC Bioinformatics 2007, 8:336.
  
%%%%%%%%%%%%%%%%%%%%%%%%%%%%%%%%%%%%%%%%%%%%


#####################################
#  214 ODEs, 94 parameters and 665 reactions

## receptor layer

#molecules
R{0,I}{0,I}{0,P}{0,P}{0,P}{0,P}	# 2*insulin, 2*IRS, 2*Shc
Ins
#end molecules

#initial conditions
R[0,0,0,0,0,0]=40
#end initial conditions

#parameters
#end parameters

#clamped concentrations
Ins=100
#end clamped concentrations

#reactions
R[0,0,X,X,X,X]+Ins<->R[I,0,X,X,X,X]	ki1	ki1d
R[0,0,X,X,X,X]+Ins<->R[0,I,X,X,X,X]	ki1	ki1d
R[I,0,X,X,X,X]+Ins<->R[I,I,X,X,X,X]	ki2	ki2d
R[0,I,X,X,X,X]+Ins<->R[I,I,X,X,X,X]	ki2	ki2d

R[0,0,0,X,X,X]<->R[0,0,P,X,X,X]	kp10	kp10d
R[I,0,0,X,X,X]<->R[I,0,P,X,X,X]	kp11	kp11d
R[0,I,0,X,X,X]<->R[0,I,P,X,X,X]	kp11	kp11d
R[I,I,0,X,X,X]<->R[I,I,P,X,X,X]	kp12	kp12d

R[0,0,X,0,X,X]<->R[0,0,X,P,X,X]	kp20	kp20d
R[I,0,X,0,X,X]<->R[I,0,X,P,X,X]	kp21	kp21d
R[0,I,X,0,X,X]<->R[0,I,X,P,X,X]	kp21	kp21d
R[I,I,X,0,X,X]<->R[I,I,X,P,X,X]	kp22	kp22d

R[0,0,X,X,0,X]<->R[0,0,X,X,P,X]	kp30	kp30d
R[I,0,X,X,0,X]<->R[I,0,X,X,P,X]	kp31	kp31d
R[0,I,X,X,0,X]<->R[0,I,X,X,P,X]	kp31	kp31d
R[I,I,X,X,0,X]<->R[I,I,X,X,P,X]	kp32	kp32d

R[0,0,X,X,X,0]<->R[0,0,X,X,X,P]	kp40	kp40d
R[I,0,X,X,X,0]<->R[I,0,X,X,X,P]	kp41	kp41d
R[0,I,X,X,X,0]<->R[0,I,X,X,X,P]	kp41	kp41d
R[I,I,X,X,X,0]<->R[I,I,X,X,X,P]	kp42	kp42d
#end reactions


#layer connections
xRIrs=R[X,X,P,X,X,X]+R[X,X,X,P,X,X]
xRShc=R[X,X,X,X,P,X]+R[X,X,X,X,X,P]
#end layer connections


##end receptor layer

#######################################
## IRS layer

#molecules
IRS{0,R}{0,P}{0,P}{0,P}{0,P}{0,P}{0,P}	#binding, 4*PI3K, SHP2, GRB2
#end molecules

#initial conditions
IRS[0,0,0,0,0,0,0]=250
#end initial conditions

#reactions
RXpIrs+IRS[0,X,X,X,X,X,X]<->IRS[R,X,X,X,X,X,X]	kbirs	kbirsd
% unbound IRS
IRS[0,0,X,X,X,X,X]<->IRS[0,P,X,X,X,X,X]	kirsp1		kirsp1d
IRS[0,X,0,X,X,X,X]<->IRS[0,X,P,X,X,X,X]	kirsp2		kirsp2d
IRS[0,X,X,0,X,X,X]<->IRS[0,X,X,P,X,X,X]	kirsp3		kirsp3d
IRS[0,X,X,X,0,X,X]<->IRS[0,X,X,X,P,X,X]	kirsp4		kirsp4d
IRS[0,X,X,X,X,0,X]<->IRS[0,X,X,X,X,P,X]	kirsp5		kirsp5d
IRS[0,X,X,X,X,X,0]<->IRS[0,X,X,X,X,X,P]	kirsp6		kirsp6d
% bound IRS
IRS[R,0,X,X,X,X,X]<->IRS[R,P,X,X,X,X,X]	kirsbp1		kirsbp1d
IRS[R,X,0,X,X,X,X]<->IRS[R,X,P,X,X,X,X]	kirsbp2		kirsbp2d
IRS[R,X,X,0,X,X,X]<->IRS[R,X,X,P,X,X,X]	kirsbp3		kirsbp3d
IRS[R,X,X,X,0,X,X]<->IRS[R,X,X,X,P,X,X]	kirsbp4		kirsbp4d
IRS[R,X,X,X,X,0,X]<->IRS[R,X,X,X,X,P,X]	kirsbp5		kirsbp5d
IRS[R,X,X,X,X,X,0]<->IRS[R,X,X,X,X,X,P]	kirsbp6		kirsbp6d
#end reactions

#layer connections
xRIrsb=IRS[R,X,X,X,X,X,X]
RXpIrs=xRIrs-xRIrsb
xIrsPi3k1=IRS[X,P,X,X,X,X,X]
xIrsPi3k2=IRS[X,X,P,X,X,X,X]
xIrsPi3k3=IRS[X,X,X,P,X,X,X]
xIrsPi3k4=IRS[X,X,X,X,P,X,X]
xIrsShp2=IRS[X,X,X,X,X,P,X]
xIrsGrb2=IRS[X,X,X,X,X,X,P]
#end layer connections


##end IRS layer

##################################

## Shc layer 

#molecules
Shc{0,R}{0,P} # binding to IRS, phos
#end molecules

#initial conditions
Shc[0,0]=50
#end initial conditions

#reactions
RXpShc+Shc[0,X]<->Shc[R,X]	kbshc	kbshcd
Shc[0,0]<->Shc[0,P]		kshcp	kshcpd
Shc[R,0]<->Shc[R,P]	kshcbp	kshcbpd
#end reactions

#layer connections
xRShcb=Shc[R,X]
RXpShc=xRShc-xRShcb
xShc=Shc[X,P]
#end layer connections

##end Shc layer 
##################################


## Grb2 layer 

#molecules
Grb2{0,Shc,IRS}{0,SOS,SOSp}	#binding to Shc or IRS, binding of SOS or SOSp
SOS{0,p}
#end molecules

#initial conditions
Grb2[0,0]=40
SOS[0]=40
#end initial conditions

#reactions
IrsXpGrb2+Grb2[0,0]<->Grb2[IRS,0]	kbirsgrb2	kbirsgrb2d
IrsXpGrb2+Grb2[0,SOS]<->Grb2[IRS,SOS]	kbirsgrb2sos	kbirsgrb2sosd
IrsXpGrb2+Grb2[0,SOSp]<->Grb2[IRS,SOSp]	kbirsgrb2sosp	kbirsgrb2sospd

Grb2[X,0]+SOS[0]<->Grb2[X,SOS]		kbsos	kbsosd
Grb2[X,0]+SOS[p]<->Grb2[X,SOSp]	kbsosp	kbsosdp

ShcXp+Grb2[0,0]<->Grb2[Shc,0]	kbshcgrb2	kbshcgrb2d
ShcXp+Grb2[0,SOS]<->Grb2[Shc,SOS]	kbshcgrb2sos	kbshcgrb2sosd
ShcXp+Grb2[0,SOSp]<->Grb2[Shc,SOSp]	kbshcgrbsosp2	kbshcgrb2sospd

Grb2[0,SOS]<->Grb2[0,SOSp]	kpgrb2sos		kpgrb2sosd
Grb2[IRS,SOS]<->Grb2[IRS,SOSp]	kpirsgrb2sos	pirsgrb2sosd
Grb2[Shc,SOS]<->Grb2[Shc,SOSp]	kpshcgrb2sos	kpshcgrb2sosd

SOS[0]<->SOS[p]	kpsos	kpsosd
#end reactions

#layer connections
xIrsGrb2b=Grb2[IRS,X]
IrsXpGrb2=xIrsGrb2-xIrsGrb2b
xShcb=Grb2[Shc,X]
ShcXp=xShc-xShcb
#end layer connections

##end Grb2 layer

##################################

## PI3K layer 

#initial conditions
PI3K[0]=40
#end initial conditions

#molecules
PI3K{0,IRS1,IRS2,IRS3,IRS4}
#end molecules


#reactions
IrsXpPi3k1+PI3K[0]<->PI3K[IRS1]	kbpi3k1	kbpi3k1d
IrsXpPi3k2+PI3K[0]<->PI3K[IRS2]	kbpi3k2	kbpi3k2d
IrsXpPi3k3+PI3K[0]<->PI3K[IRS3]	kbpi3k3	kbpi3k3d
IrsXpPi3k4+PI3K[0]<->PI3K[IRS4]	kbpi3k4	kbpi3k4d
#end reactions

#layer connections
xIrsPi3k1b=PI3K[IRS1]
xIrsPi3k2b=PI3K[IRS2]
xIrsPi3k3b=PI3K[IRS3]
xIrsPi3k4b=PI3K[IRS4]
IrsXpPi3k1=xIrsPi3k1-xIrsPi3k1b
IrsXpPi3k2=xIrsPi3k2-xIrsPi3k2b
IrsXpPi3k3=xIrsPi3k3-xIrsPi3k3b
IrsXpPi3k4=xIrsPi3k4-xIrsPi3k4b
#end layer connections

##end PI3K layer

##################################

## SHP2 layer 

#molecules
SHP2{0,IRS}
#end molecules

#initial conditions
SHP2[0]=40
#end initial conditions

#reactions
IrsXpShp2+SHP2[0]<->SHP2[IRS]	kbshp2	kbshp2d
#end reactions

#layer connections
xIrsShp2b=SHP2[IRS]
IrsXpShp2=xIrsShp2-xIrsShp2b
#end layer connections

##end SHP2 layer 
