# Supplementary material for: ALC: automated reduction of rule-based models
Source: BMC Syst Biol. 2008 Oct 31;2:91. doi: 10.1186/1752-0509-2-91 (PMC2636783; doi:10.1186/1752-0509-2-91)
Supplement: Additional file 3 — Example models. Several layer-based model definitions for example systems are given in this file. [file 1752-0509-2-91-S3.zip › layer_paper_extended_model.alc]

%%%%%%%%%%%%%%%%%%%%%%%%%%%%%%%%%%%%%%%%%%%%

% This file contains the model definition for the extended small model of insulin signaling 
% that was described in BMC Bioinformatics 2007, 8:336.
  
%%%%%%%%%%%%%%%%%%%%%%%%%%%%%%%%%%%%%%%%%%%%


######################
##layer 1

#molecules
L
R{0,L}{0,P}{0,P}
#end molecules

#parameters
totR=40
totE=250
totF=50

k1=0.1
k1d=4*10^(-4)
k2=0.00231
k2d=0.00385
k3=0.0231
k3d=0.00385
k4=0.000231
k4d=0.00385
k5=0.00231
k5d=0.00385
k6=0.033
k6d=0.113
k7=10^(-5)
k7d=0.000385
k8=0.033
k8d=0.113
#end parameters


#clamped concentrations
L=100
#end clamped concentrations

#reactions
L+R[0,X,X]<->R[L,X,X]	k1	k1d

R[0,0,X]<->R[0,P,X]	k2	k2d
R[L,0,X]<->R[L,P,X]	k3	k3d

R[0,0,0]<->R[0,0,P]	k2	k2d
R[0,P,0]<->R[0,P,P]	k4	k4d

R[L,0,0]<->R[L,0,P]	k3	k3d
R[L,P,0]<->R[L,P,P]	k5	k5d
#end reactions

#layer connections
x=R[X,X,P]
#end layer connections

#molecular balances
R[0,0,0]=totR-R[X,X,X]+R[0,0,0]
E[0]=totE-E[P]-RXE[X]
F=totF-XEF
#end molecular balances

#algebraic relations
Ractive=R[X,P,X]
#end algebraic relations

##end layer 1


######################
##layer 2

#molecules
E{0,P}
RXE{0,P}
#end molecules

#reactions
E[X]+RXp<->RXE[X]	k6	k6d
RXE[0]<->RXE[P]	k7*Ractive	k7d
E[0]<-E[P]	k7d
#end reactions

#layer connections
xb=RXE[X]
RXp=x-xb
x2=RXE[P]+E[P]
#end layer connections

##end layer 2


######################
##layer 3

#molecules
F
XEF
#end molecules

#reactions
XEp+F<->XEF	k8	k8d
#end reactions

#layer connections
x2b=XEF
XEp=x2-x2b
#end layer connections

##end layer 3

#output
XEF
#end output
