# Supplementary material for: ALC: automated reduction of rule-based models
Source: BMC Syst Biol. 2008 Oct 31;2:91. doi: 10.1186/1752-0509-2-91 (PMC2636783; doi:10.1186/1752-0509-2-91)
Supplement: Additional file 5 — ALC for offline use. The first release of ALC is given in this file. [file 1752-0509-2-91-S5.zip]

Archive with 7 entries (7 files):
- ALC.pl
- Functions.pm
- Procedures.pm
- Output.pm
- mdl_template.mdl
- layer_template.alc
- Config_ALC.txt
