# Supplementary material for: ALC: automated reduction of rule-based models
Source: BMC Syst Biol. 2008 Oct 31;2:91. doi: 10.1186/1752-0509-2-91 (PMC2636783; doi:10.1186/1752-0509-2-91)
Supplement: Additional file 5 — ALC for offline use. The first release of ALC is given in this file. [file 1752-0509-2-91-S5.zip › ALC.pl]

#!/usr/bin/perl -w

use strict;

use Functions; # module with modeling functions
use Output; # module with functions for the output of the model files
use Procedures; # module with modeling procedures (calls Functions)

# call ALC with default values:
#perl ALC.pl

sub AssignDefaults{#reads in the default values from the config-file if this file exists. call: ($ParamDefaultValue,$InitialConditionDefaultValue,$Source,$Target,$Warn,$Show,$Time,$SimTime,$OutLC,$StrictRS)=&AssignDefaults($ParamDefaultValue,$InitialConditionDefaultValue,$Source,$Target,$Warn,$Show,$Time,$SimTime,$OutLC,$StrictRS)

	my ($ParamDefaultValue,$InitialConditionDefaultValue,$Source,$Target,$Warn,$Show,$Time,$SimTime,$OutLC,$StrictRS)=@_;

	open(Datei,"Config_ALC.txt");
	my @options=<Datei>; # read in config-file
	close(Datei);

	foreach (@options){
		s/\r\n/\n/g; # for compatibility with windows
		s/\r/\n/g;# for compatibility with mac
			
		if (/^[\s\t]*$/){next} #skip empty rows
		
		if (/InCond="(.+)"/){$InitialConditionDefaultValue=$1}
		elsif (/Param="(.+)"/){$ParamDefaultValue=$1}
		elsif (/Source="(.+)"/){$Source=$1}
		elsif (/Target="(.+)"/){$Target=$1}
		elsif (/Warn="([01])"/){$Warn=$1}
		elsif (/Show="([01])"/){$Show=$1}
		elsif (/Time="([01])"/){$Time=$1}
		elsif (/SimTime="(.*)"/){$SimTime=$1}
		elsif (/OutLC="([01])"/){$OutLC=$1}
		elsif (/StrictRS="([01])"/){$StrictRS=$1}
		else{print "error: option $_ in the file 'Config_ALC.txt' not defined \n";exit}
	}

	return ($ParamDefaultValue,$InitialConditionDefaultValue,$Source,$Target,$Warn,$Show,$Time,$SimTime,$OutLC,$StrictRS)
}


# default values if no assignment is performed and if Config_ALC.txt does not exist:
my $ParamDefaultValue="1"; # default value for undefined parameters
my $InitialConditionDefaultValue="0.1";	# default value for undefined initial conditions
my $Source="layer.alc"; #path and filename of the model definition file
my $Target="model"; #path and start of the filename of the model files
my $Warn=1; # 1: all warnings are given, 0: warnings for undefined initial conditions and parameters and for balanced species without turnover are suppressed 
my $Show=0;	# 1: show model equations in the command line interface, 0 : do not show
my $Time=0;	# 1 : show time consumption of the modeling steps, 0: do not show
my $SimTime="100"; # Simulation time in model files
my $OutLC=1; # 1: declare all entities defined in the section '#layer connections' as output, 0 : do not
my $StrictRS=1; #1: strict syntax restrictions for rules (maybe too conservative), 0: minimal syntax restrictions for rules


if (-e "Config_ALC.txt"){# read in the default values if the config-file exists
	($ParamDefaultValue,$InitialConditionDefaultValue,$Source,$Target,$Warn,$Show,$Time,$SimTime,$OutLC,$StrictRS)= &AssignDefaults($ParamDefaultValue,$InitialConditionDefaultValue,$Source,$Target,$Warn,$Show,$Time,$SimTime,$OutLC,$StrictRS)
}
else{print "No file 'Config_ALC.txt'. Taking default values.\n\n"} 


sub arrayout{# prints  array row per row. call:  &arrayout(@array)
foreach (@_){
print "$_";
unless (/\n$/){print "\n"}
};
}


my $lineEnd="\n";


foreach (@ARGV){ # extract command line options
	if (/^InCond=(.+)/){$InitialConditionDefaultValue=$1}
	elsif (/^Param=(.+)/){$ParamDefaultValue=$1}
	elsif (/^Source=(.+)/){$Source=$1}
	elsif (/^Target=(.+)/){$Target=$1}
	elsif (/^Warn=([01])$/){$Warn=$1}
	elsif (/^Show=([01])$/){$Show=$1}
	elsif (/^Time=([01])$/){$Time=$1}
	elsif (/^SimTime=(.*)$/){$SimTime=$1}
	elsif (/^OutLC=([01])$/){$OutLC=$1}
	elsif (/^StrictRS=([01])$/){$StrictRS=$1}
	else{print "error: option $_ not defined \n";exit}
}


foreach ($Target."M.m",$Target."M_call.m",$Target."C.c",$Target."C_call.m",$Target.".tex",$Target.".nb",$Target.".mma.m",$Target."TA.mma.m",$Target.".txt",$Target.".xml",$Target.".input.tex"){
	if ($Source eq $_){print "error: same file name for source and target files, $_ is the name of the input file and the name of one of the model files \n";exit}
}


my @array=("default value for undefined initial conditions","default value for undefined parameters","simulations time in model files");
my $count=0;

foreach ($InitialConditionDefaultValue,$ParamDefaultValue,$SimTime){ unless ((/^\d+\.?\d*$/) or (/^(\d*\.?\d*)?\*?10\^\(?([\-+]?\d*\.?\d+)\)?$/) or (/^\d+\.?\d*e[\+\-]?\d+$/)){ print "error: not allowed option $_ for $array[$count] \n";exit} $count++}


unless (open(Datei,$Source)) {print "error: file $Source does not exist\n";exit}
my @ModelDefinitionFile=<Datei>; # read in model file
close(Datei);

foreach (@ModelDefinitionFile){
s/\r\n/\n/g; #for compatibility with windows
s/\r/\n/g;#for compatibility with mac
}

if (@ModelDefinitionFile==1){my @help=split(/\n/,$ModelDefinitionFile[0]);
@ModelDefinitionFile=@help} # for Mac 

&TotalModelingProcedure(\@ModelDefinitionFile,$ParamDefaultValue,$InitialConditionDefaultValue,$Target,$Warn,$Show,$Time,$SimTime,$OutLC,$StrictRS,$lineEnd);  # performs  modeling and model file generation, returns 1 in case of errors, else 0
