# Supplementary material for: ALC: automated reduction of rule-based models
Source: BMC Syst Biol. 2008 Oct 31;2:91. doi: 10.1186/1752-0509-2-91 (PMC2636783; doi:10.1186/1752-0509-2-91)
Supplement: Additional file 5 — ALC for offline use. The first release of ALC is given in this file. [file 1752-0509-2-91-S5.zip › Functions.pm]

use strict;

return 1;# return true vaule


my ($ParamDefaultValue,$InitialConditionDefaultValue,$Target,$Warn,$Show,$Time,$speciesRegEx,$paramRegEx, $ReactionRegEx,$warning,$endwarning,$error,$enderror)=();


sub TransferVars {# receives the command line parameters from main program
($ParamDefaultValue,$InitialConditionDefaultValue,$Target,$Warn,$Show,$Time,$speciesRegEx,$paramRegEx, $ReactionRegEx,$warning,$endwarning,$error,$enderror)=@_
}	


sub SpeciesToConfiguration{# returns the configuration of the species in an array. call: @conf=&SpeciesToConfiguration($species);
my $species=$_[0];
my @konf=();
my $count=1;
while ($species=~s/\[(\w+)[,\]]/\[/) { # extract the configuration site-wise (e.g. R[0,1,X]) 
$konf[$count]=$1; # into array, each site a row, first site is in $konf[1] 
$count++}
return @konf;
}


sub XSearch{# returns the positions where the modification is 'X' call: @pos=&XSearch($species);
my @konf=&SpeciesToConfiguration($_[0]);
my @out=();
my $count=1;
for (my $c=1;$c<=$#konf;$c++) {
	if ($konf[$c] eq "X") {$out[$count]=$c; $count++}
}
return @out;
}


sub SpeciesToName{# the returns the molecule name of the species. call: $name=&SpeciesToName($species);
$_[0]=~/\d*(\w+)/; 
return $1
}


sub rulecheck{# returns 1 if a rule or macrostate is within the array or string, returns 0 in other case, also for reactions with macrostates only in parameters
#call:  $out=&rulecheck(@array);
my @array1=@_; 

foreach (@array1){s/\t.*//;# remove everything behind tab  ( reaction parameters)
	if (/[\[,]X[\],]/){return 1} #if 'X' somwhere as modification -> rule or macrostate 
}
return 0
}


sub SearchMacrostate{# returns the positions of macrostates in the array. call: @position=&SearchMacrostate(@array);
my @position=();
my $count=0;
for (my $c=0;$c<=$#_;$c++){
	if ($_[$c]=~/[\[,]X[\],]/){push(@position,$c)
	}
}
return @position;
}
	


sub RuleExpandFirstX{# expands the first 'X' within the rule. call @reactions=&RuleExpandFirstX($rule,$molecs)

my ($rule,$molecs)=@_;

my ($left,$type,$right,$param,$leftout,$rightout)=();
my (@Xarrayright,@Xarrayleft,@mod,@ConfLeft,@ConfRight,@reactions)=();
my (@leftarray,@rightarray,@macroleft,@macroright,@moldefleft,@moldefright,@FirstMacrostateDef)=();


	($left,$type,$right,$param)=($rule=~/$ReactionRegEx/);# decompose the reaction
			
	@leftarray=split(/\+/,$left);	# split sums into arrays 
	@rightarray=split(/\+/,$right);
			
	@macroleft=&SearchMacrostate(@leftarray);	# in which positions in array are macrostates ?-> @macroleft/right
	@macroright=&SearchMacrostate(@rightarray);		
		
	(@moldefleft,@moldefright,@FirstMacrostateDef,@Xarrayleft,@Xarrayright)=();
				
	if (@macroleft) {
		@moldefleft=&DescriptionToList(&SpeciesToDefinition($leftarray[$macroleft[0]],$molecs));# push the molecule definition of the first macrostate in @moldefleft 
		@Xarrayleft=&XSearch($leftarray[$macroleft[0]]);# where are 'X' in the first macrostate ? 
	}
			
	if (@macroright) {
		@moldefright=&DescriptionToList(&SpeciesToDefinition($rightarray[$macroright[0]],$molecs));
		@Xarrayright=&XSearch($rightarray[$macroright[0]]);
	}
	
	# all informations about the rule are within arrays: where are macrostates (@macroleft), what is the molecule definition of the first macrostate (@moldefleft), where are the 'X' within this macrostates (@Xarrayleft).
	# the values of @macroleft are the indices of @leftarray; @moldefleft and @Xarrayleft refer only to the first macrostate
	#everything for right as for left
		
	if (@macroleft){@FirstMacrostateDef=@moldefleft;# molecule definition of the first macrostate on the left hand side
	@mod=split(/,/,$FirstMacrostateDef[$Xarrayleft[1]])}# all modifications that are possible for the first macrostate on the site with the first 'X'  in @mod
	else {@FirstMacrostateDef=@moldefright; # maybe there are only macrostates on the right hand side  (e.g. synthesis or degradation)
		@mod=split(/,/,$FirstMacrostateDef[$Xarrayright[1]]) # all modifications that are possible for the first macrostate at the site with the first 'X'  in @mod
	}	
	
	for (my $c1=0;$c1<=$#mod;$c1++){ # generate reactions for each modifikation at the site with the first 'X' 
		($leftout,$rightout)=();
				
		if (@macroleft) {@ConfLeft=&SpeciesToConfiguration($leftarray[$macroleft[0]]); # @ConfLeft contains conformation of the first macrostate on the left hand side
			$ConfLeft[$Xarrayleft[1]]=$mod[$c1]; # set the modification at the site of the first 'X' in the first macrostate
			$leftarray[$macroleft[0]]=~s/^(\w+\[).*/$1/;# discard the configuration, retain the stoichiometric coefficient and the molecule name of the first macrostate
			$leftarray[$macroleft[0]].=join(",",@ConfLeft[1..$#ConfLeft])."]"; # add the modified configuration 
		} 
	
		if (@macroright){@ConfRight=&SpeciesToConfiguration($rightarray[$macroright[0]]);# the same for the right hand side
			$ConfRight[$Xarrayright[1]]=$mod[$c1];
			$rightarray[$macroright[0]]=~s/^(\w+\[).*/$1/;
			$rightarray[$macroright[0]].=join(",",@ConfRight[1..$#ConfRight])."]"; 
		}
	
		$leftout=join("+",@leftarray);  # compose left and right hand sides of the reaction form the array
		$rightout=join("+",@rightarray);
												
		push(@reactions,$leftout.$type.$rightout.$param);# reaction in array
	}

return @reactions
}


sub RuleTotalExpand{#generates all reactions from an array of rules and reactions. call:  ($reactions,$NumbOfReactions)=&RuleTotalExpand(\@RandR,\@molecs);
my ($RandR,$molecs)=@_;

my (@reactions,@r,@ReactionsFromRule,$reaction,@NumbOfReactions)=();


foreach (@$RandR){ #for each rule or reaction from definition file
	if (&rulecheck($_)){# if the reaction is a rule
		(@r,@ReactionsFromRule)=();
		$ReactionsFromRule[0]=$_;	# array starts with this rule as the only element
		while(&rulecheck(@ReactionsFromRule)){# while there are rules within the array
			foreach (@ReactionsFromRule){push(@r,&RuleExpandFirstX($_,$molecs))} #expand the first 'X' of each rule
			@ReactionsFromRule=@r;
			@r=();
		}
		push(@reactions,@ReactionsFromRule);
		push(@NumbOfReactions,$#ReactionsFromRule+1)	 #how many reactions are defined by this rule ?
	}
	else{chomp($reaction=$_);push(@reactions,$reaction);push(@NumbOfReactions,1)}
}

return (\@reactions,\@NumbOfReactions)
}


sub SpeciesList{# return list of species from array of molecule definitions. call: @Species=&SpeciesList(@molecs);
my @molecs=@_;
my (@DefList,$name)=();

my (@MolSpecies,@MolSpeciesNew,@AllSpecies,$siteconf,$spec,$sitedef)=();

foreach(@molecs){# for each molecule definition 
	
	@MolSpecies=(); # array with species of molecule
	@DefList=DescriptionToList($_); # elements are site definitions
	/^(\w+)/; # molecule name
	
	push(@MolSpecies,$1.'['); #push the molecule name followed by '['
	
	foreach $sitedef (@DefList[1..$#DefList]){#for each site definition, species are constructed by several runs of this loop
		@MolSpeciesNew=();
		foreach $spec (@MolSpecies){#for each species of this molecule
			foreach $siteconf (split(/,/,$sitedef)){#for each possibility of each site
		
				push(@MolSpeciesNew,$spec.$siteconf.",") # append the next site configuration, followed by ','
			}
		}
		@MolSpecies=@MolSpeciesNew
	}

	foreach (@MolSpecies){s/,$/\]/;s/\[$//} #replace ',' at the end by ']' and remove '[' at the end
	
	push(@AllSpecies,@MolSpecies)

}

return(@AllSpecies)
}


sub DescriptionToList{ # from the molecule definition to an array with lists of the possible modifications. call: @List=&DescriptionToList($moldef);
my $def=$_[0];
if (not $def){return()};
my @list=(); my $count=1;

while ($def=~s/\{(\w+(?:,\w+)*)\}//) { # extract the site definition within curly brackets 
	$list[$count]=$1; # and push each site definition into one row
	$count++;
}

return @list;
}


sub PSearch{# where is the transition to 'P' ? returns where 'P' is (left/right), in which species and on what position in this species. call:  ($flag,$Pstate,$Pmol,$Ppos)=&PSearch(\@leftarray,\@rightarray);
my ($l1,$r1)=@_;
my @left=@$l1;
my @right=@$r1;

my (@konfleft,@konfright,$Pstate,$Pmol,$Ppos,$nameleft,$nameright)=();
my $flag=0; # how many transitions to P ?

for (my $c1=0;$c1<=$#left;$c1++){# for each element of left hand side
	$left[$c1]=~s/^\d*//;# remove leading digits
	$nameleft=&SpeciesToName($left[$c1]);
	for (my $c2=0;$c2<=$#right;$c2++){# for each element of right hand side
		$right[$c2]=~s/^\d*//;# remove leading digits
		$nameright=&SpeciesToName($right[$c2]);
		if ($nameleft eq $nameright){# if molecule names are equal
			@konfleft=&SpeciesToConfiguration($left[$c1]);# read in configuration
			@konfright=&SpeciesToConfiguration($right[$c2]);
			for (my $c=1;$c<=$#konfleft;$c++){# for each position
				if (($konfleft[$c] eq "P") and ($konfright[$c] ne "P")) {$Pstate="left";$flag++;# transition to P ? left or right ?
					if ($flag){$Pmol=$left[$c1];$Ppos=$c}}# name of species, position of P ?
				if (($konfleft[$c] ne "P") and ($konfright[$c] eq "P")){$Pstate="right";$flag++;
					if ($flag){$Pmol=$right[$c2];$Ppos=$c}}
			}
		}
		
	}
}

return ($flag,$Pstate,$Pmol,$Ppos);
}


sub ReactionToRate{# generates the rate for a reaction. call: $rightsideofrate=  &ReactionToRate($reactions[$c],$connections,$molecs,\%xHash)

my ($reaction,$connections,$molecs,$xHash)=@_;

my ($left,$type,$right,$param)=($reaction=~/$ReactionRegEx/);# decompose the reaction

my @leftarray=split(/\+/,$left); # split sums in arrays
my @rightarray=split(/\+/,$right);

my ($kon,$koff)=($param=~/\t+(.*?)\t+(.*)/);# extract parameters


$kon=~s/(.*[\+\-].*)/\($1\)/; # put brackets around kon and koff if arithmetic operators +,- or / are within (not neccesary for  * and ^ )
$koff=~s/(.*[\+\-].*)/\($1\)/;


my ($flag,$Pstate,$Pmol,$Ppos)=&PSearch(\@leftarray,\@rightarray); # transition to P in reaction ? Which side, which molecule, which position ?
#stoichiometric coefficients are ignored within PSearch

my $modifier=();

if ($Pstate){$modifier=&SearchModifier($Pmol,$Ppos,$xHash)}# determine  "*((x-xb)/x)"  if there is a transition to 'P'
	 
if ($flag>1){print "$error more than one transition to P in reaction $reaction \n chosen factor $modifier may be inappropriate. Check rates with $modifier manually. $enderror"};


if ($Pstate){	if ($Pstate eq "left"){# where is 'P'
				$kon=$kon.$modifier}
			if ($Pstate eq "right"){
				$koff=$koff.$modifier}
}


my ($rate,$exp,)=();
my $rateleft=$kon;
my $rateright="-".$koff; 

if (@leftarray>0) {$rateleft.="*";
	for (my $c=0;$c<=$#leftarray;$c++){#left hand side of the rate
		$leftarray[$c]=~s/^(\d*)//;# remove the stoichiometric coefficient 	
		$exp=$1;
		$rateleft.=$leftarray[$c];
		if ($exp) {$rateleft.='^'.$exp}# and use it as exponent if it is there
		if ($c<$#leftarray){$rateleft.='*'}
	}
}

	
if (@rightarray>0){$rateright.="*";
	for (my $c=0;$c<=$#rightarray;$c++){ # same as for the left hand side
		$rightarray[$c]=~s/^(\d*)//;#
		$exp=$1; 
		$rateright.=$rightarray[$c];
		if ($exp) {$rateright.='^'.$exp}
		if ($c<$#rightarray){$rateright.='*'}
	}
}


if ($type eq "->"){$rate=$rateleft} # compose the rate from both sides
elsif ($type eq "<-"){$rate=$rateright}
elsif ($type eq "<->"){$rate=$rateleft.$rateright}

return $rate;
}


sub ConstructxExpand{ # constructs an array where all macrostates in equation x...=... are replaced by sums of microstates. call @XExpand=&ConstructxExpand($connections,$molecs,$removehash);

my ($connections,$molecs,$removehash)=@_;

my ($right,$left,@rarray,@xExpand,$before,$spec)=();

foreach my $row (@$connections){	# search within layer connections 
	($right,$left,@rarray)=();
	
	if (($row=~/^(x\w*=)(.*)/) and not ($1=~/b=/)) {# if the start of the row is  x...= , but not x..b=
		$left=$1;
		$right=$2;
		while ($right=~s/($speciesRegEx)//){$spec=$1;push(@rarray,$spec);# all species from right hand side in array
		
			$before=$`; # string before the match
			$right=$'; # string after the match
			
			if ($before=~/(\d+)\*$/){for (my $c=1;$c<$1;$c++){push(@rarray,$spec)}#if there is a factor before this species push it more often into the array

				if (($`=~/\d+\.$/) or ($`=~/\^$/)){print "$warning non-integer leading factor before species or macrostate in $row correction terms may not be adequately determined $endwarning"}
			}
			if ($before=~/\)\*$/){print "$warning factor encapsulated by brackets before species or macrostate in $row correction terms may not be adequately determined $endwarning"}
	
			if ($before=~/\*\($/){print "$warning species or macrostate encapsulated by brackets in $row correction terms may not be adequately determined $endwarning"}

		} 
			
		
		$right=();	# remove remainder
		# mention that the expression is not reconstructed correctly if it is not a sum of species or macrostates that may have leading factors. The aim, however, is just to count up the molecules with the right molecule name and 'P' at the right site 
		foreach (@rarray){
			if (not $right){$right =&MacrostateConstruction($_,$molecs,$removehash)}#  expand macrostates, stoichiometric coefficients do not harm
			else {$right.="+".&MacrostateConstruction($_,$molecs,$removehash)}# and sum everything up
		}
	push(@xExpand,$left.$right) # in @xExpand are all equations x..= ... 
	}
}	
return @xExpand
}


sub BuildxHash{# builds an assignment hash, where for each molecule name and position the right x..  for the dephosphorylation is stored . Example: 
# $x=$xHash{$name}{$Ppos} call: %xHash=&BuildxHash(\@xExpand,$molecs)

my ($xExpand,$molecs)=@_;

my (%xHash1,@ConfArray,$name,$x)=();

my @xExp=@$xExpand;

foreach (@xExp){
	s/(^x\w*)=//; #remove left side
	$x=$1; #and store in $x
	while (s/($speciesRegEx)\+?//){# check each species
		$name=&SpeciesToName($1); 
		@ConfArray=&SpeciesToConfiguration($1); 
		
		for (my $c1=1; $c1<=$#ConfArray;$c1++){ #for each site of molecule
			if ($ConfArray[$c1] eq "P"){# if  species has  'P' on the right position 
			
				if ($xHash1{$name}{$c1}{$x}){$xHash1{$name}{$c1}{$x}++}
				else{$xHash1{$name}{$c1}{$x}=1} # one species more with P on right position
			} 
		}	
	}
}# xHash1 stores for each molecule name, positon (site) and x how often the corresponding P occurs in this x on this molecule. example: $number=$xHash1{$name}{$Ppos}{$xi};

my %xHash=(); # xHash assigns each molecule name and position with 'P' the right x for the dephosphorylation

my @names=keys %xHash1; # names of all molecules that occur within x... and have 'P' at a position
my (@positions,@allx,$xMax,$MaxFlag)=();

foreach my $name (@names){ # for each molecule name 
	@positions=keys %{$xHash1{$name}}; # all  positions of this molecule with 'P'
	foreach my $position (@positions){ # for each position
		@allx=keys %{$xHash1{$name}{$position}}; # extract all x that are possible for this position
		
		($xMax,$MaxFlag)=(0,0); # $MaxFlag=0 means that the maximum is unique
		
		foreach (@allx){
			if ($xMax){			
				if ($xHash1{$name}{$position}{$_}==$xHash1{$name}{$position}{$xMax}){$MaxFlag=1}
				if ($xHash1{$name}{$position}{$_}>$xHash1{$name}{$position}{$xMax}){$xMax=$_;$MaxFlag=0}
			}
			else {$xMax=$_}
		}
		
		
		if ($MaxFlag==1){$xMax="xXXX";print "$warning non unique definition of x for dephosphorylation of $name at position $position ######\n###### insertion of \"$xMax\" and \"$xMax"."b\".$endwarning"}
		
		$xHash{$name}{$position}=$xMax;
	}
}
return %xHash;
}


sub SearchModifier{ # input: species and position with the transition to 'P'.  searches corresponding x... and x...b in layer connections and returns :"*((x...-x...b)/x...)" . call:   $modifier=&SearchModifier($Pmol,$Ppos,$xHash)
my ($Pmol,$Ppos,$xHash)=@_;

my $name=&SpeciesToName($Pmol); # molecule name 

my $x="xXXX";

if (not defined($$xHash{$name}{$Ppos})){
		print "$warning no x defined for dephosphorylation of $name at position $Ppos ######\n###### insertion of \"$x\" and \"$x"."b\".$endwarning"}

else{$x=$$xHash{$name}{$Ppos}};

my $xb=$x."b";

my $modifier="*(($x-$xb)/$x)";
return $modifier
}


sub MacrostateConstruction{# construct corresponding sum of microstates (e.g. R[0,0]+R[L,0]) from macrostate (e.g. R[X,0])  call:  $sum=&MacrostateConstruction($macrostate,\@molecs,$removehash);

my ($macrostate,$molecs,$removehash)=@_;

if (not &rulecheck($macrostate)){return $macrostate} # if $macrostate is no macrostate  (without X), return $macrostate

my @Xarray=XSearch($macrostate); # where are 'X'

my $moldef=&SpeciesToDefinition($macrostate,$molecs); # fetch the molecule definition

my @DefList=DescriptionToList($moldef); # elements are site definitions
my ($name)=$macrostate=~/^(\w+)/; # molecule name

my $sum=$macrostate;
my (@konf,@spec,$sumspec,$species)=();


foreach my $Xposition (@Xarray[1..$#Xarray]){ #for each site with 'X'; each 'X' is expanded by separate runs of this loop

	@spec=split(/\+/,$sum); # split sum into array of species
	$sum=();
	foreach(@spec){# for each species

		$sumspec=();
		@konf=&SpeciesToConfiguration($_); # fetch the configuration of the macrostate
		
		foreach (split(/,/,$DefList[$Xposition])){# for each possible configuration for 'X' at this site
			$konf[$Xposition]=$_; # replace 'X' by this configuration
			
			$species=$name."[".join(",",@konf[1..$#konf])."]"; #construct the species
			
			if (not defined($$removehash{$species})){

				$sumspec.="+".$species; # and add it if the species is not to be removed
			}
			elsif (not $sumspec) {$sumspec="+"}

		}

		$sum.=$sumspec #append sum that corresponds to the present species to the total sum
	}
	$sum=~s/\+{2,}/\+/g; #replace sequence of "+" by one "+"
	$sum=~s/^\+//; #remove the leading "+"
	unless ($sum){$sum=0}
}
return $sum;
}


sub ReadIn{# reads in a section from the modell definition (passed as an array), removes comments, spaces and unnecessary tabs. everything between $start and $end is read in, several blocks are possible call: @section=&ReadIn($start,$end,$tabflag,\@ModelDefinitioFile)

my ($start,$end,$tabflag,$modelfile)=@_;

my @array=();
my $flag=0; #$flag is 1 within block, else  0

foreach (@$modelfile){
	if (/^$start/){$flag=1;next}		
	if (/^$end/) {$flag=0;next} 
	
	if ($flag){
		s/ //g; # remove all spaces 	
		s/^\t*//; # remove leading tabs
	}
	
	if ($flag and  (/^\w/ or /^<\-/ or /^\->/)){# if within block and the row starts with a letter, a digit or the reaction symbol
		s/\t*[\#\%].*//; # remove comments and preceding tabs 
		
		if ($tabflag){s/\t//g} # remove all tabs if tabflag is set (e.g. not within reactions)	
		else {s/\t+(<|\->)/$1/} #remove tabs before the reaction symbol (after the reaction sybmol is more difficult, as for degradation or synthesis parameters may follow directly)
		 push(@array,$_)} # push the row in the array	
		 
	elsif ($flag and not /^[#%]/ and not /^$/){print "$warning row $_ ignored due to not allowed first character after removal of leading spaces and tabs $endwarning"}
}
return @array;
}


sub ODEGeneration {#generation of the right hand side of ODEs
#call:  @ODEright=&ODEGeneration(\%SpeciesForODE,$reactions);

my ($species,$reactions)=@_;

my %ODEhash=%$species;

my ($left,$right,$difference,$multflag,%reactionhash,@ODEs,$spec,$rates)=();

for (my $c=0;$c<=$#$reactions;$c++){
	%reactionhash=();
							
	($left,undef,$right,undef)=($$reactions[$c]=~/$ReactionRegEx/);# decompose the reaction
	$left.="+";# add '+' to both sides
	$right.="+";		
		
	while ($left=~s/\b(\d*)([^\+]+)\+/\+/){	# extract species with stoichiometric coefficients from left hand side
		unless (defined($reactionhash{$2})){$reactionhash{$2}=0} # and populate the hash for this reaction
		if ($1) {$reactionhash{$2}-=$1}else {$reactionhash{$2}--} # values (later on in $difference) are the sum of the stoichiometric coefficients from the right hand side - corrsponding sum from the left hand side
	}
					
	while ($right=~s/\b(\d*)([^\+]+)\+/\+/){	# ... from right hand side
		unless (defined($reactionhash{$2})){$reactionhash{$2}=0}
		if ($1) {$reactionhash{$2}+=$1}else {$reactionhash{$2}++}
	}
	
	while (($spec,$difference)=each %reactionhash){ # read in the reaction hash
		if (($difference) and defined($ODEhash{$spec})){ # if  the species shows turnover and an ODE is needed for this species 
			$multflag=0;
			if (abs($difference)>1){$multflag=1} # multiplication of the difference with the rate necessary
		
			if ($difference >0){ # nice format of output
				if ($difference == 1){$difference="+"}
				else{$difference="+".$difference}
			}
			elsif ($difference == -1){$difference="-"};
		
			if ($multflag){$difference.="*"}# prepare multiplication
		
			$ODEhash{$spec}.=$difference."r".$c # and add rate with correct coefficient to the right hand side of the ODE
		}
			
	}
}

my $noturnover=0;

while (($spec,$rates)=each %ODEhash){ # read in ODE hash
	if (not $rates){$rates=0; if ($Warn){print "$warning no turnover of species $spec, (d/dt)$spec  = 0 $endwarning"}; $noturnover++}
	else {$rates=~s/^\+//}# remove leading '+'
	push(@ODEs,"(d/dt)".$spec."=".$rates) # build ODE
}

return ($noturnover,sort(@ODEs)) # return the sorted array of finished ODEs
}


sub UsedMacrostates{# extract all macrostates from algebraic relations, reaction parameters and layer connections. call:   @MacrostateDefs=&UsedMacrostates(\@molecs,\@algRels,\@RandR,\@connections,\@Outs,$removehash);
my ($moldefs,$algRels,$RandR,$connections,$Outs,$removehash)=@_;

my @Reactions=@$RandR;
foreach (@Reactions){#for each reaction
	s/.+(\t.+\t.+)$/$1/;# remove everything except parameters with leading tab (macrostates are also possible within reaction parameters)
}

my @RelsAndCons=(@$algRels,@$connections,@Reactions);# layer connections, alg. rels and parameters from reactions in array @RelsAndCons

foreach (@$Outs){push(@RelsAndCons,"\t".$_)}# add output variables with leading tab (for recognition later on)

#macrostate- identification:
my $beforeX='[A-Z][\w\[,]*';
my $X='[\[,]X[\],]';	#around 'X' 
my $afterX='[\w,\]]*'; 

my $macrostate='\b\d*('.$beforeX.$X.$afterX.')';

my (@macroarray,%macrohash)=();

foreach (@RelsAndCons){# for each row that could contain macrostates
	s/.+=/=/; # remove left hand side of assignments, = remains
	while (s/$macrostate//){$macrohash{$1}=1} # macrostates in hash	(brackets are within $macrostate)	
}

@macroarray = sort(keys %macrohash); # from the hash to the sorted array

foreach (@macroarray){$_.="=".&MacrostateConstruction($_,$moldefs,$removehash)} # add corresponding sum to the macrostate assignment

return @macroarray;
}


sub AllSpecies{#constructs  array of all defined species (molecule definitions, algebraic relations and layer connections)
#call:  @DefinedSpecies=&AllSpecies(\@algRels,\@connections,\@Species);
my ($algRels,$connections,$Species)=@_;

my @DefinedSpecies=@$Species;
my $spec=();
foreach (@$algRels,@$connections){#for each algebraic relation and layer connection
	($spec)=(/(.*)=/);#add left hand side of the assignment to the array of defined species
	push(@DefinedSpecies,$spec)
}
return @DefinedSpecies
}


sub ParameterExtraction{#extracts the used parameters from reactions and assignments. call:  @Parameters=&ParameterExtraction(\@RandR,\@algRels,\@Param,\@MolBals,\@InCond,\@connections,\@Outs);
my ($RandR,$algRels,$Param,$MolBals,$InCond,$connections,$Outs)=@_;

my @ar=(@$algRels,@$MolBals,@$InCond,@$connections,@$Outs);

my (@param,@array,%paramhash)=();

foreach  (@$RandR){#for each reaction
	/$ReactionRegEx/;
	push(@array,$4);#push parameter assignments (start: tab)
}

foreach (@ar){#for each algebraic assignment where parameters are allowed and for each output variable
	unless (/=/){$_="=".$_} # if no = (output variable) set it at the beginning
	s/.*=/=/;# remove the left hand side, = remains
	push(@array,$_);
}

my $beforeparam='[\^\(\)\+\-\/\t\*=]';# before the parameter: arithmetic operator, brackets, tab or =

foreach (@array){
	while (s/($beforeparam)$paramRegEx/$1/){# remove all parameters from all assignments 
	$paramhash{$2}=" "; # and populate %paramhash
	}
}# %paramhash contains all parameters that are used outside of the parameter definitions


my (%EqParamHash,@EqParam,$pident)=(); #Parameters that are an algebraic relation

my %paramhashOLD=();

while (keys %paramhash > keys %paramhashOLD){
	%paramhashOLD=%paramhash;
	@param=@$Param;

	foreach (@param){ #check right hand side of parameter assignments for parameters
		s/(.*)=/=/;
		$pident=$1;
		if (defined($paramhash{$pident})){# if the left hand side of the assignment is used outside the parameter section
			while (s/($beforeparam)$paramRegEx/$1/){#remove all parameters from this parameter assignment 
			$paramhash{$2}=" "} #and populate %paramhash (brackets are within $paramRegEx)
		}
	}
}

	
@param=(); #@param is used again


foreach(@$Param){ #check each defined parameter from the section '#parameters' if it is used
	/(.*)=(.*)/;
	$pident=$1;
	if (defined($paramhash{$1})) {#i f it is used, assign the defined value, if not give a warning
		$paramhash{$1}=$2;
	if (/=.*\b[a-z]/) {/(.*)/;push(@EqParam,$1); $EqParamHash{$pident}=" "}  # if the right hand side of a parameter assignment contains other parameters, store this parameter in a special array and a hash
	} 
	else{print "$warning parameter definition $_ ignored, as parameter is not used $endwarning"}
	
}

my $paramnotdef=0;

while (my ($paramident,$value) = each %paramhash){
	if ($value eq " "){  # assign the default value to undefined but used parameters
		$value=$ParamDefaultValue;
		if ($Warn){print "$warning parameter $paramident not defined, setting it equal to $ParamDefaultValue $endwarning"} #and give a warning
		$paramnotdef++
	}
	unless (defined($EqParamHash{$paramident})){push (@param,$paramident."=".$value)} # build a list of all parameter assignments that contain no other parameters on the right hand side
}

@ar=sort(@param); # sort them

push(@ar,@EqParam); # and append assignments with other parameters

foreach(@ar){
	if (/^c=/){print "$warning parameter denotation \"c\" will cause problems when using the Mathematica model $endwarning"}
}


return ($paramnotdef,@ar);
}


sub ChooseInitialConditions{# assign the default initial condition to species without a defined initial condition and build a list of all initial conditions. call: @InitialConditions=&ChooseInitialConditions(\%SpeciesforODE,\@InCond);

my ($Species,$InCond)=@_;

my @IC=();

my %InCondHash=%$Species; #build up hash with all necessary species as keys


foreach (@$InCond) {
	/(.*)=(.*)/;
	if (defined($InCondHash{$1})){ $InCondHash{$1}=$2}# use the defined initial condition if it is necessary
	else{print "$warning initial condition $_ is ignored, as it is not necessary $endwarning"}
}


my $incondnotdef=0;

while (my ($ICident,$value) = each %InCondHash){
	if ($value eq ""){  #assign the default value if initial condition is not defined
		$value=$InitialConditionDefaultValue;
		if ($Warn){print "$warning no initial condition for species $ICident, setting it equal to $InitialConditionDefaultValue $endwarning" } #and give a warning
		$incondnotdef++
	}
	push (@IC,$ICident."=".$value) # build a list of all initial condition assignments
}

return ($incondnotdef,sort(@IC))
}


sub OrderDefinitions{#  order all modifications alphanumerically for each site within the molecule definitions.  call:  @molecs=&OrderDefinitions(@molecs); 

my (@description,@row1,@row2,$def,@Out)=();

foreach (@_){
	
	($def)=/(^\w*)/; #extract molecule name as start of the molecule definition
	@description=&DescriptionToList($_); # molecule definition to array (one entry per site)
	
	foreach (@description){if($_){@row1=split(",",$_); @row2=sort(@row1); $_=join(",",@row2)}}# sort the modifications of each site
	
	for (my $c=1;$c<=$#description;$c++){$def.="{$description[$c]}"}# recompose the definition
	push(@Out,$def."\n")
}
return @Out
}


sub speciesForODE{# returns species that are defined by molecules definitions and not defined by algebraic assignments and are not removed call:  %SpeciesForODE=&speciesForODE(\@Species,\@MolBals,\@algRels,\@connections,$removehash);

my ($Species,$MolBals,$algRels,$connections,$removehash)=@_;

my (@SpecOut,%SpeciesForODE)=();

my %AssignHash=%$removehash;

foreach (@$MolBals,@$algRels,@$connections){# right hand side of algebraic assignments as key of hash to see what needs no ODE
	/^(.*)=/;
	$AssignHash{$1}=1;
} 

foreach (@$Species) {# for each species from molecule definitions
	unless ($AssignHash{$_}){$SpeciesForODE{$_}=""} # An ODE is only necessary if the species is not defined by an algebraic assignment; an empty value is assigned because the hash is directly used
}

return %SpeciesForODE
}


sub EquationExpand{#replaces macrostates in right hand sides of molecular balances by sums of microstates. call:   @MolBalsExpand=&EquationExpand(\@MolBals,\@molecs,$removehash);
my ($MolBals,$molecs,$removehash)=@_;
my @equations=@$MolBals;

my ($row,$left,$leftRegEx,$spec)=();
my $between='[\+\-\*\/\^\(\)\.]';
for (my $c=0;$c<=$#equations;$c++){
	unless(&rulecheck($equations[$c])){next} # this is only necessary if macrostates are in the assignment

	$row=();
	$equations[$c]=~s/(^.*)=//;# remove and save left hand side of the assignment
	$left=$1;
	
	while ($equations[$c]=~s/^($between*)($speciesRegEx|\w+)//){# remove arithmetic operators and brackets before species  (or other entity or parameter or factor)
	
		$row.=$1;#and stepwisely reconstruct the right hand side of the assignment
		$spec=$2;
		
		if (&rulecheck($spec)){# if the entity is a macrostate
 			$row.='('.&MacrostateConstruction($spec,$molecs,$removehash).')'} # attach the corresponding sum
		else {$row.=$spec}# else attach the entity
	}
	
	$row.=$equations[$c]; #attach the remainder of the equation
	
	$leftRegEx=$left;
	$leftRegEx=~s/\[/\\\[/g; #mask [ and ] 
	$leftRegEx=~s/\]/\\\]/g;

	$row=~s/\(\d*\**\b$leftRegEx($between|$)/\(/g;
	$row=~s/[\+\-\*]\d*\**\b$leftRegEx($between|$)/$1/g;#remove left species from right hand side (if there) including preceding operators and factors
	$row=~s/^$leftRegEx($between|$)//;
	
	$equations[$c]=$left."=".$row; #add left hand side to the equation
}

return @equations;
}


sub CheckSpecies{# checks if a species or a macrostate is according to the molecule definitions or algebraic assignments call: $out=&CheckSpecies($species,$molecs,\%SpeciesHash)
my ($species,$molecs,$SpeciesHash)=@_;


if (defined($$SpeciesHash{$species})){return 1} # is the species directly defined ? (note that macrostates are not directly defined) 

my ($moldef,@konf,@konfonsite,$flag1,$flag2,@moldefarray)=();
		
$moldef=&SpeciesToDefinition($species,$molecs); # fetch the molecule definition of the species
	
unless ($moldef){return 0}# no (defined) species or macrostate if no molecule definition available
	
@moldefarray=&DescriptionToList($moldef);
@konf=&SpeciesToConfiguration($species);
	
if (@moldefarray != @konf){print "$error dimension of definition $moldef does not fit to $species $enderror"; return 0}# compare the number of  sites in the definition and in the species
	
$flag1=1;

for (my $c=1;$c<=$#konf;$c++){ # for all sites
	if ($konf[$c] ne "X"){# if no 'X' at this  site check if the modification is defined
		$flag2=0;
		@konfonsite=split(",",$moldefarray[$c]); # definition at this site into array
		foreach (@konfonsite){if ($_ eq $konf[$c]){$flag2=1;last}} # if the modification is defined set $flag2 = 1
		unless ($flag2){
			$flag1=0;
			print "$error definition $moldef does not allow \"$konf[$c]\" on position $c in $species $enderror"
		} 
	}
	
}
if ($flag1){return 1}else {return 0}
}


sub ConsistencyCheck{#checks if the model definition is consistent. Only a first check on rules is performed here, the molecule definitions are not checked here.  call:  $errorflag=&ConsistencyCheck(\@DefinedSpecies,\@algRels,\@connections,\@Outs,\@MolBals,\@InCond,\@RandR,\@molecs,\@Param,$lineEnd,$remove);
my ($DefinedSpecies,$algRels,$connections,$Outs,$MolBals,$InCond,$RandR,$molecs,$Param,$lineEnd,$remove)=@_;


my $rel=();
#my $between='(?:[\+\-\*\/\^\(\)=\t<>]+\d*\.?\d*)+';
my $between='[\+\-\*\/\^\(\)=\t<>]+';
my $flag=0;

my %SpeciesHash=();

if (@$molecs==0){print "$error no species defined $enderror";$flag=1}
if (@$RandR==0){print "$error no reactions defined $enderror";$flag=1}


foreach (@$DefinedSpecies){# Do the defined species match general restrictions ?
	unless ((/^$speciesRegEx$/) or (/^x[a-zA-Z\d]*$/)){print "$error species $_ does not match general species format $enderror";$flag=1}
	$SpeciesHash{$_}=1
}

my (%testHash,%testHashMatlab,$specMatlab,$specOriginal)=();

foreach (@$DefinedSpecies){# will there be problems during the conversion of syntax to matlab format ? (R[0] and R_0 then both are R_0 !)
	$specMatlab=&ProcessRowMatlab($_); # Species in Matlab format
	if ((not defined($testHash{$_})) and defined($testHashMatlab{$specMatlab})){ # if collision with other species
		
		foreach my $spec (keys %testHash) {# search the species that collides with the actual species $_
				if (&ProcessRowMatlab($spec) eq &ProcessRowMatlab($_)){$specOriginal=$spec; last} 
		}
		print "$error species $specOriginal and $_ collide in C MEX, Matlab and SBML models, where both are $specMatlab $enderror";$flag=1
	}
	$testHash{$_}=1;$testHashMatlab{$specMatlab}=1
}

my $numbOuts=@$Outs;

foreach (@$molecs){# test if species denotations collide with the denotation of outputs in SBML
	if (/^Output(\d+)$/){
			if ($1 <=  $numbOuts-1){print "$error definition of species $_ collides with automatic denotation of output variables in the SBML model $enderror";$flag=1}
	}
}


foreach(@$InCond,@$algRels,@$MolBals){unless (/^$speciesRegEx=.+$/){print "$error structure of assignment  $_ not in correct format or species denotation not allowed $enderror";$flag=1}} # check structure of algebraic assignments

foreach(@$connections){unless ((/^$speciesRegEx=.+/) or (/^x[a-zA-Z\d]*=.+$/)) {print "$error structure of assignment  $_ not in correct format or species denotation not allowed $enderror";$flag=1}} # check structure of layer connections


foreach(@$Param){# check parameter assignments
	unless (/^$paramRegEx=.+$/){print "$error structure of parameter assignment $_ not in correct format or parameter denotation not allowed  $enderror";$flag=1}
	if (/^([rx])/){print "$error parameter assignment $_ incorrect, parameter denotation is not allowed to start with $1  $enderror";$flag=1}
	if (/_/){print "$error parameter assignment $_ incorrect, parameter denotation  is not allowed to contain underscores  $enderror";$flag=1}
}


my (@xarray,@xbarray,$xb)=();
my $warnflag=1;

foreach (@$connections){# extract all x.. and x...b	
	if (/^x/){
		if (/^(x.*b)=/){push(@xbarray,$1) }
		elsif (/(^x.*)=/){push(@xarray,$1) }
	}
}

foreach (@xarray){# check if a x..b is defined for x...
	$warnflag=1;
	$xb=$_."b"; # fetch denotation of necessary xb
	for (my $c=0;$c<=$#xbarray;$c++){if ($xbarray[$c] eq $xb){$warnflag=0;last}}
	if ($warnflag){print "$warning no $xb defined for $_ $endwarning"}
	
}


my $x=();

foreach (@xbarray){#c heck if a  x... is defined for x..b
	$warnflag=1;
	($x)=/^(.*)b$/; # fetch the denotation of the necessary x...
	for (my $c=0;$c<=$#xarray;$c++){if ($xarray[$c] eq $x){$warnflag=0;last}}
	if ($warnflag){print "$warning no $x defined for $_ $endwarning"}
	
}


foreach (@xarray){# is there a difference  x...-x...b or a similar expression for each x... ?
	$warnflag=1;
	$xb=$_."b";
	
	for (my $c=0;$c<=$#$connections;$c++){# check within layer connections 
		if ( ($$connections[$c]=~/=.*\b$_\b/ )and ($$connections[$c]=~/=.*\-/) and ($$connections[$c]=~/=.*\b$xb\b/)) {$warnflag=0;last}
	}
	
	for (my $c=0;$c<=$#$algRels;$c++){# check within algebraic relations
		if ( ($$algRels[$c]=~/=.*\b$_\b/ )and ($$algRels[$c]=~/=.*\-/) and ($$algRels[$c]=~/=.*\b$xb\b/)) {$warnflag=0;last}
	}

	if ($warnflag){print "$warning no $_ - ".$_."b defined for $_ $endwarning"}
}


foreach(@$remove){

	if ((not (/^$speciesRegEx$/)) or (/^\d/)){print "$error entity $_ cannot be removed as it is no species or pattern $enderror"; $flag=1;next} #check if row contains only a species or pattern
	
	unless (&CheckSpecies($_,$molecs,\%SpeciesHash)) {
					# if it matches, the species has to be defined  
				print "$error entity $_ cannot be removed as it is no defined species or pattern $enderror"; $flag=1
			} #check if it is defined
}


foreach (@$algRels,@$connections,@$Outs,@$MolBals,@$RandR){# Are all used species defined ? Are all entities allowed ?
	$rel=$_;
	chomp($rel);
		
	my @molarray=split(/$between/,$rel); # split row into array
		
	foreach (@molarray){ # check if all species are defined
		
		if (/^r/){print "$error parameter denotations are not allowed to start wit 'r'. Entity $_ in row $rel not allowed $enderror";$flag=1; next}
		
		if (/^x/){ # if x... or x...b in paramters
			unless (/^x[a-zA-Z\d]*$/){print "$error entity $_ in row $rel not allowed $enderror";$flag=1;next} # it has to match the regular expression for x or xb
			
			$warnflag=1;
			foreach my $x (@xarray,@xbarray){if ($_ eq $x){$warnflag=0;last}} # check if defined in layer connections
			
			if ($warnflag==1){print "$warning entity $_ in row $rel not defined $endwarning"}
						 
			next # if entity is x or xb skipp next part
		}
		
		unless  ((/^$paramRegEx$/) or (/^\d+\.?\d*$/) or (/^$/)){#if element is not a value,parameter,x,xb or empty (empty can occur for irreversible reactions) 
			unless (/^$speciesRegEx$/){print "$error entity $_ in row $rel not allowed $enderror";$flag=1; next} # it has to match the regular expressions for species 
									
			unless (&CheckSpecies($_,$molecs,\%SpeciesHash)) {
					# if it matches, the species has to be defined  
				print "$error entity $_ in row $rel not defined $enderror"; $flag=1
			}
		}
	}
}


my $right=();


foreach (@$Param,@$InCond){# Are all entities allowed ?
	$rel=$_; 	chomp($rel);

	($right)=/.*=(.*)/;
	my @molarray=split(/$between/,$right); # split row into array
	foreach (@molarray){ # check if all species are defined

		if (/^r/){print "$error parameter denotations are not allowed to start wit 'r'. Entity $_ in row $rel not allowed $enderror";$flag=1; next}

		unless  ((/^$paramRegEx$/) or (/^\d+\.?\d*e?$/) or (/^\d+\.?\d*e[\+\-]?\d+$/)){# if the element is not a value or parameter
			print "$error entity $_ in row $rel not allowed $enderror"; 
			$flag=1
		}
	}
}


my ($left,$symb,$parameter,$kfor,$kback)=();


foreach (@$RandR){ # match reactions and rules the general format ? (for more detailed checks of rules see sub ConsistencyCheck2)
	undef($left);undef($symb);undef($right);undef($parameter);undef($kfor);undef($kback); # assign value undef 
	
	if (not (($left,$symb,$right,$parameter)=/$ReactionRegEx/)){$flag=1;print "$error reaction $_ not in correct format $enderror"}
	else{# if the first check is passed ($ReactionRegEx matches)
		unless ($symb=~/^(?:<\-|<\->|\->)$/){# check the reaction symbol
			$flag=1;	print "$error reaction symbol $symb in reaction $_ not allowed $enderror"
		}
	
		if ($parameter=~s/^\t+([^\t]+)/\t/){$kfor=$1}
		if ($parameter=~s/^\t+([^\t]+)/\t/){$kback=$1}
		
		if ($parameter=~/^\t+([^\t]+)/){$flag=1;print "$error parameter in reaction $_ not in correct format. Incorrect sequence of tabs and parameters $enderror"}# if tabs at more than two positions 
		
		if (($symb=~/^(<\-|\->)$/) and defined($kfor) and (not defined($kback))) {# if for irreversible reactions only one parameter is given, the reaction is transfered to standard structure with two parameters. 
			if ($1 eq "<-"){$kback=$kfor;$kfor=0}
			else {$kback=0}
		
			$parameter="\t$kfor\t$kback";
			$_=$left.$symb.$right.$parameter."\n"; # original array @RandR is changed here !
	 	}
	
		if (not defined($kfor) or not defined($kback)) {# if the reaction parameters  are missing or in the wrong format
		$flag=1;print "$error parameter in reaction $_ not in correct format. Incorrect sequence of tabs and parameters $enderror"}
	}
}


foreach(@$Outs){if (/=/){$flag=1; print "$error line $_ in output section not in correct format. Assignments are not allowed in this section $enderror"}} #check if = in outputs


# are parameters, initial conditions or algebraic assignments multiply defined ?
my (%testhash,%collidehash,$clash)=();

my @assigns=(@$algRels,@$connections,@$MolBals); # group all algebraic assignments

foreach my $group ($Param,$InCond,\@assigns){# parameter assignments cannot occur in @assigns (syntax restrictions) 
	(%testhash,%collidehash)=();

	foreach(@$group){
		/(.*)=/;
		if ((defined($testhash{$1})) and not defined($collidehash{$1}) ){ # if a value for same species was already assigned  and if an error message was not already given
			$flag=1;
			$clash=$1;
			$collidehash{$1}=1; # to guarantee that each message is only given once
			print "$error entity $1 multiply defined. Definitions in rows$lineEnd";
			foreach(@$group){/(.*)=/; if ($1 eq $clash){ chomp($rel=$_);print "\t".$rel.$lineEnd}}
			print "collide $enderror";
			
		}
		else{$testhash{$1}=1} # now entity has already an assigned value
	}

}

if ($flag){print "$error model definition failed consistency checks, model generation terminated $enderror"; return 1}
return 0
}


sub StrictRuleSyntaxCheck{# strict syntax checks for rules. call: &StrictRuleSyntaxCheck(\@RandR,\@molecs);

my ($RandR,$molecs)=@_;

my ($def,@array,$joinleft,$joinright,$left,$right,$flag,$assflag,$overlapXflag)=();

foreach (@$RandR){ 
	# do positions with 'X' match, is there an overhanging 'X' ?
	$overlapXflag=();
	

	($joinleft,undef,$joinright,undef)=/$ReactionRegEx/;
	
	while (&rulecheck($joinright) and (&rulecheck($joinleft))) {# while 'X' is on both sides of the reaction equation
			$joinleft=~s/^[\w\+]*\[?,?(\w+)(,?)\]?/$2/;# isolate first modification (from left to right), comma after modification reamains, ']' however is removed. Then in the next call the species denotation after ']' and '+' is removed.
		$left=$1;
		$joinright=~s/^[\w\+]*\[?,?(\w+)(,?)\]?/$2/;# see above
		$right=$1;
		
		if (($left eq "X") xor ($right eq "X")){print "$error positions of \"X\" on both sides of rule $_ do not match  $enderror";$flag=1;last} #  error if on both sides are 'X', however at other positions. 'X' only on one side is O.K.
	}
	
	if (&rulecheck($joinright) xor &rulecheck($joinleft)){$overlapXflag=1} # overlapping 'X' ?
	
	#do molecule definitions for associations match ?
		
	($left,undef,$right,undef)=/$ReactionRegEx/;
	(@array,$joinleft,$joinright,$assflag)=();
	
	if  (&rulecheck($right) and (&rulecheck($left))) {# if 'X' on both sides of reaction equation,
	# the reason for this limitation is that no warnings are desired e.g. for degradation reactions
			
		@array=split(/\+/,$left);	# split sum (left hand side) in array
		
		foreach (@array){# for each summand
			($def=&SpeciesToDefinition($_,$molecs))=~s/^\w+//; # fetch the molecule definition, remove the molecule name (stoichiometric coefficients are not before macrostates any more (but unproblematic if they were))
			$joinleft.=$def}# and build the sequence of site definitions without molecule names 
		
		@array=split(/\+/,$right); # right hand side as for left hand side
		
		foreach (@array){
			($def=&SpeciesToDefinition($_,$molecs))=~s/^\w+//; 
			$joinright.=$def}

			
		while (($left)=($joinleft=~/^(\{[\w,]+\})/) and ($right)=($joinright=~/^(\{[\w,]+\})/)){# test from the beginning to the end of  the sequences
			$joinleft=~s/^\{[\w,]+\}//;# remove the first site definition on both sides
			$joinright=~s/^\{[\w,]+\}//;
			if ($left ne $right){$assflag=1;last}# if they are not equal, there is an error in the reaction
		}
		
		
		if ($assflag){print "$error molecule definitions on both sides of rule $_ do not match $enderror";$flag=1}
		elsif ($overlapXflag) {
			($left)=($joinleft=~/^(\{[\w,]+\})/); # match only possible on one or on no side
			($right)=($joinright=~/^(\{[\w,]+\})/);
				
			if ($left xor $right) {
				print "$warning overhanging 'X' and overhanging molecule definitions in rule $_ $endwarning"}
			else {print "$warning overhanging 'X' without overhanging molecule definitions in rule $_ $endwarning"}
		}
	}
}

if ($flag){print "$error model definition failed consistency checks, model generation terminated $enderror";return 1}
return 0
}


sub ConsistencyCheck2{#continues the consistency checks when rules are transfered to the standard format (by sub PrepareRules). call: &ConsistencyCheck2(\@RandR,\@molecs);

my ($RandR,$molecs)=@_;

my (@larray,@rarray,$left,$right,@Xpos,@XdefLeft,@XdefRight,@defarray,@pos,$def,$flag)=();

foreach (@$RandR){ # check each rule if molecule definitions for sites with 'X' are identical on both sides of the reaction equation
	if (&rulecheck($_)){
		($left,undef,$right,undef)=/$ReactionRegEx/;
	
		@larray=split(/\+/,$left);	# split sum (left hand side) in array
		@rarray=split(/\+/,$right);	# split sum (right hand side) in array

		(@XdefLeft,@XdefRight)=(); #arrays with site definitions for sites with 'X'
		
		foreach(@larray){# for each species on left hand side
			@pos=&XSearch($_); # positions of 'X' in array
			$def=&SpeciesToDefinition($_,$molecs);
			@defarray=&DescriptionToList($def); #f etch the molecule definition of species and split in array, one element is one site
		
			foreach(@pos[1..$#pos]){ 	#push the site definition for each 'X' in the array
				push(@XdefLeft,$defarray[$_]) 
			}
		}

		
		foreach(@rarray){# for each species on the right hand side
			@pos=&XSearch($_); # position of 'X' in the array
			$def=&SpeciesToDefinition($_,$molecs);
			@defarray=&DescriptionToList($def); # fetch the molecule definition of species and split in array, one element is one site
		
			foreach(@pos[1..$#pos]){ 	# push site definition for each 'X' in array
				push(@XdefRight,$defarray[$_]) 
			}
		}

		
		for(my $c=0;$c<=$#XdefLeft;$c++){ 	#compare left and right hand sides
			 if (defined($XdefRight[$c])){
				if ($XdefLeft[$c] ne $XdefRight[$c]){print "$error site definitions for 'X' on both sides of rule $_ do not match $enderror";$flag=1;last}
			}	
		}
		
	
	}
}


my (@lconf,@rconf,$diffcount) =();

foreach (@$RandR){ #more than one change in a molecule ?
	($left,undef,$right,undef)=/$ReactionRegEx/;
	
	@larray=split(/\+/,$left);	#split sum (left hand side) in array
	@rarray=split(/\+/,$right);	#split sum (right hand side) in array
	
		
	for (my $cl=0;$cl<=$#larray;$cl++){
		for (my $cr=0;$cr<=$#rarray;$cr++){
			if (&SpeciesToName($larray[$cl]) eq &SpeciesToName($rarray[$cr])){
				@lconf=&SpeciesToConfiguration($larray[$cl]);
				@rconf=&SpeciesToConfiguration($rarray[$cr]);
				$diffcount=0;
				for (my $cd=1;$cd<=$#lconf;$cd++){
					if ($lconf[$cd] ne $rconf[$cd]){$diffcount++}
				}
				if ($diffcount>1){print "$warning more than one site configuration changed in the molecules\n$larray[$cl] and $rarray[$cr] in row $_  $endwarning"}
			}
		}
	}
}	

if ($flag){print "$error model definition failed consistency checks, model generation terminated $enderror"; return 1}
return 0
}


sub SpeciesToDefinition{#returns the molecule definition of species. call:  $def=&SpeciesToDefinition($species,\@molecs)
my ($species,$molecs)=@_;
my $def;
my $name=&SpeciesToName($species); # returns molecule name and removes preceding digits

foreach (@$molecs) {
	if ($name eq &SpeciesToName($_)) {
		$def=$_;chomp($def);
		return $def}
}
}	


sub PrepareRules{# replaces macrostate with stoichiometric coefficient (e.g. 2R[X]) in rule by the corresponding sum of macrostates (e.g. R[X]+R[X]). call:  @RandR=&PrepareRules(@RandR);
my ($left,$symb,$right,$parameter,@leftarray,@rightarray)=();

foreach (@_){

	if (&rulecheck($_)){
		($left,$symb,$right,$parameter)=/$ReactionRegEx/;# decompose the reaction
		
		@leftarray=split(/\+/,$left); # split sides into arrays
		@rightarray=split(/\+/,$right);
			
		foreach (@leftarray,@rightarray){
			if (&rulecheck($_)){/^(\d*)(.*)/;# separate stoichiometric coefficients from species if the species are macrostate
				if ($1){$_=$2;
					for (my $c=2;$c<=$1;$c++){$_.="+".$2} # construct the corresponding sum from the stoichiometric coefficient and the macrostate
				}
			}
		}	
		
		$left=join("+",@leftarray); # reconstitute the sides
		$right=join("+",@rightarray);
	
		$_=$left.$symb.$right.$parameter."\n";
	}
}
return @_;
}


sub ConsistencyCheckMolDef{#checks if molecule definitions are according to the specification. call: &ConsistencyCheckMolDef(\@molecsraw,$outflag); #$outflag: 1 -> no error messages , 0 -> errormessages
my ($molecsraw,$outflag)=@_;

my $flag=0;
my (@modarray,@sitearray,$def )=();

foreach (@$molecsraw){# check the general syntax of the molecule definitions
	unless (/^[A-Z]\w*(?:\{\w+(?:,\w+)*\})*$/){if ($outflag){print "$error molecule definition $_ not correct $enderror"}$flag=1}
	if (/[\{,]X[\},]/){if ($outflag){print "$error molecule definition $_ not correct: modification 'X' not allowed $enderror"} $flag=1}
	
	@sitearray=&DescriptionToList($_);
	$def =$_;
	
	foreach (@sitearray[1..$#sitearray]){ # check if the same modification is defined twice for a site
		@modarray=split(',',$_); # all possible modifiactions for this site in array
		for(my $c=0;$c<$#modarray;$c++){
			for(my $c1=$c+1;$c1<=$#modarray;$c1++){
				if ($modarray[$c] eq $modarray[$c1]){
					if ($outflag){print "$error molecule definition $def not correct: modification \'$modarray[$c]\' defined more than once for the same site $enderror"} $flag=1
				}
			}
		}
	}	

	
	 
}


for (my $c=0;$c<= $#$molecsraw;$c++){#check if the same molecule name is used more than once
	for (my $c1=$c+1;$c1<= $#$molecsraw;$c1++){
		if (&SpeciesToName($$molecsraw[$c]) eq &SpeciesToName($$molecsraw[$c1])){
			if ($$molecsraw[$c] eq $$molecsraw[$c1]){if ($outflag){print "$error multiple definition of molecule $$molecsraw[$c] $enderror"} $flag=1}
			else {if ($outflag){print "$error inconsistent definition of molecules $$molecsraw[$c] and $$molecsraw[$c1] $enderror"}$flag=1}
		}
	}
}

if ($flag){if ($outflag){print "$error model definition failed consistency checks, model generation terminated $enderror"} return 1}
return 0
}


sub RemoveSpeciesFromReactions{#removes all reactions of the species that shall be removed, call: $reactions=&RemoveSpeciesFromReactions($reactions,$molecs,$removehash)  

my ($reactions,$molecs,$removehash)=@_;

my @removearray=keys(%$removehash);

if ($#removearray== -1){return ($reactions) } #nothing to remove
	
my ($left,$right,@reactionarray,@newreactions,$flag)=();

for (my $c=0;$c<=$#$reactions;$c++){# for each reaction
	$flag=0; # $flag is set to 1 if the reaction is removed
		
	($left,undef,$right,undef)=($$reactions[$c]=~/$ReactionRegEx/);# decompose the reaction
			
	@reactionarray=split(/\+/,$left);	# split sums into array 
	push(@reactionarray,split(/\+/,$right));
	foreach(@reactionarray){s/^\d*//} # and remove stoichiometric coefficients
	
	foreach(@reactionarray){
		if (defined($$removehash{$_})){$flag=1; print "\t removed reaction: $$reactions[$c] \n";last}
	}
	
	unless($flag){push(@newreactions,$$reactions[$c])}
}	
	
return (\@newreactions)
}


sub BuildRemoveHash{ #build a hash of all secies to remove. call: $removehash=&BuildRemoveHash($remove,$molecs);
my ($remove,$molecs)=@_;

my (@removearray,%removehash,$sum)=();

foreach (@$remove){
	chomp;
	$sum=&MacrostateConstruction($_,$molecs,\%removehash); #removehash is empty !
	push(@removearray,split(/\+/,$sum))
}

foreach (@removearray) {# build hash of removed species
	$removehash{$_}=1} #vaule 1 necessary in speciesForODE
	
return \%removehash
}
