# Supplementary material for: ALC: automated reduction of rule-based models
Source: BMC Syst Biol. 2008 Oct 31;2:91. doi: 10.1186/1752-0509-2-91 (PMC2636783; doi:10.1186/1752-0509-2-91)
Supplement: Additional file 5 — ALC for offline use. The first release of ALC is given in this file. [file 1752-0509-2-91-S5.zip › Procedures.pm]

use strict;

return 1;# return true vaule


sub TotalModelingProcedure{# performs all modeling steps from the array of molecule definition up to the output of the model files. call: &TotalModelingProcedure(\@ModelDefinitionFile,$ParamDefaultValue,$InitialConditionDefaultValue,$Target,$Warn,$Show,$Time,$SimTime,$OutLC,$StrictRS,$lineEnd);
my ($ModelDefinitionFile,$ParamDefaultValue,$InitialConditionDefaultValue,$Target,$Warn,$Show,$Time,$SimTime,$OutLC,$StrictRS,$lineEnd)=@_;


my $speciesRegEx='\b\d*[A-Z]\w*(?:\[\w+(?:,\w+)*\])?';# regular expression for species, with stoichiometric coefficient or without 
my $paramRegEx='\b([a-qs-wyz][a-zA-Z\d]*)'; # regular expression for parameter 
my $ReactionRegEx='^([\w\[\]\+,]*)([\-><]+)([\w\[\]\+,]*)(\t.*)$';# regular expression for reaction : ($1,$2,$3,$4)=(left,sign,right,parameter)
my $start = time; 

my $warning="##### warning #####";
my $endwarning="#####$lineEnd";
my $error="$lineEnd##### ERROR #####";
my $enderror="#####$lineEnd";


&TransferVars($ParamDefaultValue,$InitialConditionDefaultValue,$Target,$Warn,$Show,$Time,$speciesRegEx,$paramRegEx, $ReactionRegEx,$warning,$endwarning,$error,$enderror); #transfers variables to Functions.pm

my ($molecsraw,$Param,$InCond,$RandR,$connections,$algRels,$MolBals,$Outs,$remove)=&ReadInModel($ModelDefinitionFile); #read in the model definition

my ($molecs,$Species,$DefinedSpecies)=();


my $errorflag;
($errorflag,$molecs,$Species,$DefinedSpecies,$RandR)=&ModelCheckAndPreparation($molecsraw,$algRels,$connections,$Outs,$MolBals,$InCond,$RandR,$molecs,$Param,$StrictRS,$lineEnd,$remove); # consistency checks and standardizing the model definition
if ($errorflag){return 1}


if ($Time){print  "time: ".(time-$start)." consistency checks finished $lineEnd"}

my ($SpeciesForODE,$InitialConditions,$reactions,$Parameters,$rates,$ODEs,$MacrostateDefs,$MolBalsExpand,$noturnover,$paramnotdef,$incondnotdef,$NumbOfReactions)= &ModelGeneration($Species,$molecs,$RandR,$MolBals,$algRels,$connections,$InCond,$Param,$Outs,$Time,$Show,$start,$lineEnd,$remove);# perform the modeling process
if ($Time){print  "time: ".(time-$start)." model generation finished $lineEnd"}

&GenerateModelFiles($speciesRegEx,$ReactionRegEx,$reactions,$MolBalsExpand,$MacrostateDefs,$algRels,$connections,$rates,$ODEs,$SpeciesForODE,$Parameters,$InitialConditions,$Outs,$SimTime,$Show,$Time,$start,$Target,$OutLC,$ModelDefinitionFile,$lineEnd,$RandR,$NumbOfReactions);# output of the model files

print $lineEnd;
if ($noturnover){print "No turnover for $noturnover species.$lineEnd"}
if ($paramnotdef){print "Default value $ParamDefaultValue assigned for $paramnotdef parameters.$lineEnd"}
if ($incondnotdef){print "Default value $InitialConditionDefaultValue assigned for $incondnotdef initial conditions.$lineEnd"}
print $lineEnd."Model generation successfull: ".@$ODEs." ODEs, ".@$reactions." reactions and ".@$Parameters." parameters.$lineEnd";

return 0
}


sub ReadInModel{#reads in the model definition from an array. call: ($molecsraw,$Param,$InCond,$RandR,$connections,$algRels,$MolBals,$Outs,$remove)=&ReadInModel(\@ModelDefinitioFile)
my $ModelDefinitioFile=$_[0];

my @molecsraw=&ReadIn("#molecules","#end molecules",1,$ModelDefinitioFile); # 0 or 1 : tabflag: remove all tabs (1) or only at the beginning of lines (0)

my @Param=&ReadIn("#parameters","#end parameters",1,$ModelDefinitioFile);

my @InCond=&ReadIn("#initial conditions","#end initial conditions",1,$ModelDefinitioFile);

my @RandR=&ReadIn("#reactions","#end reactions",0,$ModelDefinitioFile);  # tabflag 0 as the reaction parameters are separated by tabs

my @connections=&ReadIn("#layer connections","#end layer connections",1,$ModelDefinitioFile);

my @algRels=&ReadIn("#algebraic relations","#end algebraic relations",1,$ModelDefinitioFile);

my @MolBals=&ReadIn("#clamped concentrations","#end clamped concentrations",1,$ModelDefinitioFile);

push(@MolBals,&ReadIn("#molecular balances","#end molecular balances",1,$ModelDefinitioFile));

my @Outs=&ReadIn("#output","#end output",1,$ModelDefinitioFile);

my @remove=&ReadIn("#remove","#end remove",1,$ModelDefinitioFile);

return (\@molecsraw,\@Param,\@InCond,\@RandR,\@connections,\@algRels,\@MolBals,\@Outs,\@remove)
}


sub ModelCheckAndPreparation{ # checks model definitions, orders molecule definitions and prepares rules. call: 
#($errorflag,$molecs,$Species,$DefinedSpecies,$RandR)=&ModelCheckAndPreparation($molecsraw,$algRels,$connections,$Outs,$MolBals,$InCond,$RandR,$molecs,$Param,$StrictRS,$lineEnd,$remove); 

my ($molecsraw,$algRels,$connections,$Outs,$MolBals,$InCond,$RandR,$molecs,$Param,$StrictRS,$lineEnd,$remove)=@_;

my $errorflag=&ConsistencyCheckMolDef($molecsraw,1); # consistency check of molecule definitions, give error messages if necessary
if ($errorflag){return 1}

my @molecs=&OrderDefinitions(@$molecsraw); # sort all site definitions for all molecule definitions


my @Species=&SpeciesList(@molecs); # list of all species defined by molecule definitions

my @DefinedSpecies=&AllSpecies($algRels,$connections,\@Species); # list of all defined species (molecule definitions and algebraic assignments)


$errorflag=&ConsistencyCheck(\@DefinedSpecies,$algRels,$connections,$Outs,$MolBals,$InCond,$RandR,\@molecs,$Param,$lineEnd,$remove);# consistency checks on the model definition
if ($errorflag){return 1}

@$RandR=&PrepareRules(@$RandR);# transfer 2A -> B to A+A->B if A is a macrostate

$errorflag=&ConsistencyCheck2($RandR,\@molecs);# check syntax of rules

my $errorflag2=0;

if ($StrictRS){# if strict syntax restrictions for rules have to be applied
	$errorflag2=&StrictRuleSyntaxCheck($RandR,\@molecs);
}
if ($errorflag or $errorflag2){return 1} #both checks on rules (ConsistencyCheck2 and StrictRuleSyntaxCheck) are performed for StrictRS=1


return ($errorflag,\@molecs,\@Species,\@DefinedSpecies,$RandR)
}


sub ModelGeneration{ # generates the model equations. call: ($SpeciesForODE,$InitialConditions,$reactions,$Parameters,$rates,$ODEs,$MacrostateDefs,$MolBalsExpand,$noturnover,$paramnotdef,$incondnotdef,$NumbOfReactions)= &ModelGeneration($Species,$molecs,$RandR,$MolBals,$algRels,$connections,$InCond,$Param,$Outs,$Time,$Show,$start,$lineEnd,$remove);

 my ($Species,$molecs,$RandR,$MolBals,$algRels,$connections,$InCond,$Param,$Outs,$Time,$Show,$start,$lineEnd,$remove)=@_;

 my $removehash=&BuildRemoveHash($remove,$molecs);
 
my %SpeciesForODE=&speciesForODE($Species,$MolBals,$algRels,$connections,$removehash);  
if ($Time){print  "time: ".(time-$start)." species for ODEs$lineEnd"}

my ($incondnotdef,@InitialConditions)=&ChooseInitialConditions(\%SpeciesForODE,$InCond); #output is alphanumerically sorted
if ($Show){print "######### initial conditions ###########################$lineEnd";&arrayout(@InitialConditions)}
if ($Time){print  "time: ".(time-$start)." initial conditions $lineEnd"}


if ($Show){print "######### rules and reactions ###########################$lineEnd";
&arrayout(@$RandR)}

my ($reactions,$NumbOfReactions)=&RuleTotalExpand($RandR,$molecs);#expand all rules, retain reactions
$reactions=&RemoveSpeciesFromReactions($reactions,$molecs,$removehash); #remove all reactions of the species that shall be removed; $reactions is changed !!


if ($Show){print "######### expanded reactions ###########################$lineEnd";&arrayout(@$reactions)}
if ($Time){print  "time: ".(time-$start)." rules expanded $lineEnd"}


my ($paramnotdef,@Parameters)=&ParameterExtraction($RandR,$algRels,$Param,$MolBals,$InCond,$connections,$Outs);


if ($Show){print "######### parameters ###########################$lineEnd";&arrayout(@Parameters)}
if ($Time){print  "time: ".(time-$start)." parameters extracted$lineEnd"}


#generation of all rates
my ($element,@rates)=();

my @xExpand=&ConstructxExpand($connections,$molecs,$removehash); # generate array with all x..= where macrostates are replaced by sums of microstates


my %xHash=&BuildxHash(\@xExpand,$molecs);


for  (my $c=0;$c<=$#$reactions;$c++){# generate rate for each reaction
	 push(@rates,"r".$c."=".&ReactionToRate($$reactions[$c],$connections,$molecs,\%xHash));
}


if ($Show){print "######## rates ####################################$lineEnd";&arrayout(@rates)}
if ($Time){print  "time: ".(time-$start)." rates constructed $lineEnd"}


my ($noturnover,@ODEs)=&ODEGeneration(\%SpeciesForODE,$reactions);  #generation of  ODEs, output is alphanumerically sorted


if ($Show){print "######## ODEs ##############################$lineEnd";&arrayout(@ODEs)}
if ($Time){print  "time: ".(time-$start)." ODEs generated $lineEnd"}

# extract all macrostates from algebraic relations, reaction parameters and layer connections
 my @MacrostateDefs=&UsedMacrostates($molecs,$algRels,$RandR,$connections,$Outs,$removehash);

 
my  @MolBalsExpand=&EquationExpand($MolBals,$molecs,$removehash);

 
 
 
if ($Show){print "########### clamped concentrations and molecular balances ##################$lineEnd";
	&arrayout(@MolBalsExpand);
	print "########### algebraic relations ##################$lineEnd"; 
	&arrayout(@$algRels);
	 print "########### macrostate definitions ##################$lineEnd";
 	&arrayout(@MacrostateDefs);

}


return (\%SpeciesForODE,\@InitialConditions,$reactions,\@Parameters,\@rates,\@ODEs,\@MacrostateDefs,\@MolBalsExpand,$noturnover,$paramnotdef,$incondnotdef,$NumbOfReactions);
}


sub GenerateModelFiles{ #generate the model files. call: &GenerateModelFiles($speciesRegEx,$ReactionRegEx,$reactions,$MolBalsExpand,$MacrostateDefs,$algRels,$connections,$rates,$ODEs,$SpeciesForODE,$Parameters,$InitialConditions,$Outs,$SimTime,$Show,$Time,$start,$Target,$OutLC,$ModelDefinitionFile,$lineEnd,$RandR,$NumbOfReactions);

my  ($speciesRegEx,$ReactionRegEx,$reactions,$MolBalsExpand,$MacrostateDefs,$algRels,$connections,$rates,$ODEs,$SpeciesForODE,$Parameters,$InitialConditions,$Outs,$SimTime,$Show,$Time,$start,$Target,$OutLC,$ModelDefinitionFile,$lineEnd,$RandR,$NumbOfReactions)=@_;

if ($Show){print "##########writing model files##################$lineEnd"}

unless (-e "mdl_template.mdl"){print "warning: file 'mdl_template.mdl' not found, the mdl-file for the C MEX model cannot be created $lineEnd"};

open (MdlTemplate,"mdl_template.mdl"); # read in mdl-template
my @template=<MdlTemplate>; 
close MdlTemplate; 


# if  directory structure in $Target, separate the path from the filename
my ($path,$filename)=();
if ($Target=~/\//){($path,$filename)=$Target=~/^(.*)\/(.*)$/;chdir("$path")} # linux
elsif ($Target=~/\\/){($path,$filename)=$Target=~/^(.*)\\(.*)$/;chdir("$path")} # windows
else{$filename=$Target} # no relative path, use the actual directory

&TransferVarsOutput($speciesRegEx,$ReactionRegEx); # transfer variables to output.pm
&ModelMatlab($filename."M",$rates,$ODEs,$MacrostateDefs,$connections,$SpeciesForODE,$Parameters,$Outs,$algRels,$SimTime,$InitialConditions,$MolBalsExpand,$OutLC);
if ($Time){print  "time: ".(time-$start)." model in Matlab format $lineEnd"}

&ModelCSFunction($filename."C.c",$rates,$ODEs,$MacrostateDefs,$connections,$SpeciesForODE,$Parameters,$algRels,$InitialConditions,$MolBalsExpand);

&ModelCSCall(\@template,$filename."C_call.m",$MacrostateDefs,$connections,$SpeciesForODE,$Parameters,$Outs,$algRels,$SimTime,$InitialConditions,$MolBalsExpand,$OutLC);
if ($Time){print  "time: ".(time-$start)." model with S-function in C (C MEX format) $lineEnd"}


#&ModelCMEXFunction($filename."CMEX.c",$rates,$ODEs,$MacrostateDefs,$connections,$SpeciesForODE,$Parameters,$algRels,$InitialConditions,$MolBalsExpand);

#&ModelCMEXCall(\@template,$filename."CMEX_call.m",$MacrostateDefs,$connections,$SpeciesForODE,$Parameters,$Outs,$algRels,$SimTime,$InitialConditions,$MolBalsExpand,$OutLC);
#if ($Time){print  "time: ".(time-$start)." model in C MEX format $lineEnd"}

&ModelLaTeX($filename.".tex",$rates,$ODEs,$MacrostateDefs,$connections,$algRels,$reactions,$MolBalsExpand);
if ($Time){print  "time: ".(time-$start)." model in LaTex format $lineEnd"}

&ModelMathematica($filename.".nb",$rates,$ODEs,$MacrostateDefs,$connections,$algRels,$Parameters,$Outs,$SimTime,$InitialConditions,$MolBalsExpand,$OutLC);
if ($Time){print  "time: ".(time-$start)." model in Mathematica notebook format $lineEnd"}

&ModelMathematicaInput($filename.".nb",$filename.".mma.m");
if ($Time){print  "time: ".(time-$start)." model in Mathematica input file format $lineEnd"}

&ModelTxt($filename.".txt",$rates,$ODEs,$MacrostateDefs,$connections,$algRels,$reactions,$MolBalsExpand);
if ($Time){print  "time: ".(time-$start)." model in text format $lineEnd"}

&ModelSBML($filename.".xml",$rates,$MacrostateDefs,$connections,$SpeciesForODE,$Parameters,$Outs,$algRels,$InitialConditions,$MolBalsExpand,$reactions);
if ($Time){print  "time: ".(time-$start)." model in SBML format $lineEnd"}

&ConvertInputToLatex($filename.".input.tex",@$ModelDefinitionFile);
if ($Time){print  "time: ".(time-$start)." input in LaTex format $lineEnd"}

#&ThermodynamicAnalysisMMA($filename."TA.mma.m",$RandR,$NumbOfReactions,$Outs,$connections,$OutLC);

}
