# Supplementary material for: ALC: automated reduction of rule-based models
Source: BMC Syst Biol. 2008 Oct 31;2:91. doi: 10.1186/1752-0509-2-91 (PMC2636783; doi:10.1186/1752-0509-2-91)
Supplement: Additional file 5 — ALC for offline use. The first release of ALC is given in this file. [file 1752-0509-2-91-S5.zip › Output.pm]

use strict;

return 1;# return true value


my ($speciesRegEx,$ReactionRegEx)=();


sub TransferVarsOutput{# imports variables. call: &TransferVarsOutput($speciesRegEx,$ReactionRegEx)
($speciesRegEx,$ReactionRegEx)=@_
}


sub SBMLconvertValue{#converts values to SBML compatible format, e.g. 2.3*10^(-3)->2.3e-3. call $newvalue=&SBMLconvertValue($oldvalue)
	my $out=$_[0];
	
	$out=~s/\b(\d+.?\d*)\*10\^(\d+)/$1e$2/g;
	$out=~s/\b(\d+.?\d*)\*10\^\(([\-+]?\d+)\)/$1e$2/g;
	
	$out=~s/\b10\^(\d+)/1e$1/g;
	$out=~s/\b10\^\(([\-+]?\d+)\)/1e$1/g;

	return $out
}


sub ModelSBML{#output in SBML L1V2 format. call: &ModelSBML($Target.".sbml",\@rates,\@MacrostateDefs,\@connections,\%SpeciesForODE,\@Parameters,\@Outs,\@algRels,\@InitialConditions,\@MolBalsExpand,\@reactions);

my ($locus,$rates,$MacrostateDefs,$connections,$SpeciesForODE,$Parameters,$Outs,$algRels,$InitialConditions,$MolBals,$reactions)=@_;
open(SBMLFile,">".$locus);
$locus=~s/\./_/;
print SBMLFile '<?xml version="1.0" encoding="UTF-8"?>'."\n".'<sbml xmlns="http://www.sbml.org/sbml/level1" level="1" version="2">'."\n<model name=\"$locus\">\n\t<notes>\n\t\t".'<body xmlns="http://www.w3.org/1999/xhtml">'."\n\t\t\t<p>This model was generated ". localtime()."</p>\n";


my $row;

for (my $c=0;$c<=$#$reactions;$c++){
	$row=$$reactions[$c]; $row=~tr/[<>/[\{\}]/; # all reactions as documentation in <notes>
	print SBMLFile "\t\t\t\t<p>reaction_$c:\t $row</p>\n"
}

print SBMLFile "\t\t</body>\n\t</notes>\n\n\t<listOfCompartments>\n\t\t<compartment name=\"cell\"/>\n\t</listOfCompartments>\n\n";


my @OutSBML=@$Outs;# prepare the outputs
for (my $c=0;$c<=$#OutSBML;$c++){$OutSBML[$c]="Output$c=$OutSBML[$c]"}


#%%%%%%%%%%%%% Species %%%%%%%%%%%%
print SBMLFile "\t<listOfSpecies>\n";
my @SpeciesDef=(sort keys %$SpeciesForODE,@$MolBals,@$MacrostateDefs,@$connections,@$algRels,@OutSBML); # everything has to be defined as species, even if there is an algebraic assignment

my %InCondHash=();
foreach (@$InitialConditions){# build hash with initial conditions
	/^(.+)=(.+)$/;
	$InCondHash{$1}=&SBMLconvertValue($2);
}

my $nt0;

foreach (@SpeciesDef){s/=.*//;# remove = and everything after =
	$nt0=1;# initial condition for species that are defined by algebraic assignments
	if (defined($InCondHash{$_})){$nt0=$InCondHash{$_}} # if a species has an initial condition (all species for which an ODE exists) take it
	print SBMLFile "\t\t<species name=\"".&ProcessRowMatlab($_)."\" compartment=\"cell\" initialAmount=\"$nt0\"/>\n";	
}	
print SBMLFile "\t</listOfSpecies>\n\n";


#%%%%%%%%%%%%% Parameters %%%%%%%%%%%%
print SBMLFile "\t<listOfParameters>\n";

my ($varhelp1,$varhelp2)=();
foreach (@$Parameters){/^(.*)=(.*)/;
	$varhelp2=$2;$varhelp1=$1;
	if ($varhelp2=~/\b[a-z]/){$varhelp2=1} #parameters that are functions of other parameters are only defined here. The assignment is as a parameterRule
	print SBMLFile "\t\t<parameter name=\"$varhelp1\" value=\"".&SBMLconvertValue($varhelp2)."\"/>\n"
}

print SBMLFile "\t</listOfParameters>\n\n";

#%%%%%%%%%%%%% SBML Rules %%%%%%%%%%%%
print SBMLFile "\t<listOfRules>\n";

foreach(@$Parameters){/^(.*)=(.*)/;
	$varhelp2=$2;$varhelp1=$1;
 	if ($varhelp2=~/\b[a-z]/){
		print SBMLFile "\t\t<parameterRule name=\"$varhelp1\" formula=\"".&SBMLconvertValue($varhelp2)."\"/>\n"}
}


foreach (@$MolBals,@$MacrostateDefs,@$connections,@$algRels,@OutSBML){/^(.*)=(.*)/;
	print SBMLFile "\t\t<speciesConcentrationRule species=\"".&ProcessRowMatlab($1)."\"  formula=\"".&SBMLconvertValue(&ProcessRowMatlab($2))."\"/>\n";}
print SBMLFile "\t</listOfRules>\n\n";


#%%%%%%%%%%%%% Reactions %%%%%%%%%%%%
print SBMLFile "\t<listOfReactions>\n";

my $revflag="";
my (@leftarray,@rightarray,$left,$type,$right,$stoich);

for (my $c=0;$c<=$#$rates;$c++){$revflag="";
	($left,$type,$right,undef)=($$reactions[$c]=~/$ReactionRegEx/);# decompose the reaction
 	
	
	if (($type eq "->") or ($type eq "<-")) {$revflag=" reversible=\"false\""};
	print SBMLFile "\t\t<reaction name=\"reaction_$c\"$revflag>\n\n";
	 
	 @leftarray=split(/\+/,$left); # split left hand side of the reaction equation in array
	 
	if (@leftarray){# if there are reactants 
		print SBMLFile "\t\t\t<listOfReactants>\n"; 
	 	foreach (@leftarray){/^(\d*)(.*)/;# separate stoichiometric coefficients from species 
	 		$stoich=$1;
	 		unless ($stoich){$stoich=1}; # if there is no coefficient : coefficient=1
	 		print  SBMLFile "\t\t\t\t<speciesReference species=\"".&ProcessRowMatlab($2)."\" stoichiometry=\"$stoich\"/>\n"
		}
	  print  SBMLFile "\t\t\t</listOfReactants>\n"
	 }
	 
	 @rightarray=split(/\+/,$right); # for the right hand side as for the left hand side
	 if (@rightarray){# if there are products
		 print  SBMLFile "\n\t\t\t<listOfProducts>\n";
		 foreach (@rightarray){/^(\d*)(.*)/;# separate stoichiometric coefficients from species 
			$stoich=$1;
			unless ($stoich){$stoich=1}; # if there is no coefficient : coefficient=1
	 		print  SBMLFile "\t\t\t\t<speciesReference species=\"".&ProcessRowMatlab($2)."\" stoichiometry=\"$stoich\"/>\n"
		}
	 print  SBMLFile "\t\t\t</listOfProducts>\n\n"
	 }
	 
	 $$rates[$c]=~/=(.*)/;# isolate right hand side of the rate
	 print  SBMLFile "\t\t\t<kineticLaw formula=\"".&SBMLconvertValue(&ProcessRowMatlab($1))."\"> </kineticLaw>\n\t\t</reaction>\n\n";
}
print SBMLFile "\t</listOfReactions>\n";

print SBMLFile "</model>\n</sbml>";
close SBMLFile;
}


sub ProcessRowMatlab{# processes string that it is compatible with MATLAB and SBML formats. The function does not change the original string. call: $zeile=&ProcessRowMatlab($zeile)
my $r=$_[0];
chomp $r; 
$r=~tr/\[,/__/; #replace [ and comma by underscore
$r=~s/\]//g; #remove ]
return $r;
}


sub ModelMatlab{# generates the MATLAB model call: &ModelMatlab($Target.".m",\@rates,\@ODEs,\@MacrostateDefs,\@connections,\%SpeciesForODE,\@Parameters,\@Outs,\@algRels,$SimTime,\@InitialConditions,\@MolBalsExpand,$OutLC);
my ($locus,$rates,$ODE,$MacrostateDefs,$connections,$SpeciesForODE,$Parameters,$Outs,$algRels,$SimTime,$InitialConditions,$MolBals,$OutLC)=@_;

my @ODEright=@$ODE;
foreach(@ODEright){s/^[^=]+=//}# isolate the right hand sides of the ODEs (sorted by species name)

my $callfilename=$locus."_call";

open(MFile,">".$callfilename.".m");

print MFile "% This model was generated ".localtime()." %\n\n";
print  MFile "% Simulate the model by executing this file\n\n";
$locus=~s/\..*//; # The function name is the name of the model file without extension
print  MFile "function $callfilename\n";


my ($paramstring,$InitialValues)=&InCondAndParamMatlab(*MFile,$Parameters,$InitialConditions);


print  MFile "\n\n[time,State_Vector] = ode15s(\@$locus,[0 $SimTime],[$InitialValues],[],$paramstring);\n\n";  # call ODE15s (ODE solver)

my @Species=sort(keys(%$SpeciesForODE));

&VisualizationMatlab(*MFile,$MolBals,$MacrostateDefs,$connections,$algRels,$Outs,\@Species,"State_Vector","time",$OutLC); 
close MFile;


open(MFile,">".$locus.".m");

print  MFile "% Simulate the model by executing the file $callfilename.m \n\n";

print MFile "function dxdt = $locus(t,State_Vector,$paramstring)\n\n";

for (my $c=1;$c<=$#Species+1;$c++){  # assign species name to elements of state vector
print MFile &ProcessRowMatlab($Species[$c-1])."=State_Vector($c);\n"
}
print MFile "\n";


print MFile "\n%%%%% clamped concentrations and molecular balances %%%%%\n";
foreach (@$MolBals){print MFile &ProcessRowMatlab($_).";\n"}

print MFile "\n%%%%% macrostate definitions %%%%%\n";
foreach (@$MacrostateDefs){print MFile &ProcessRowMatlab($_).";\n"}

print MFile "\n%%%%% layer connections %%%%%\n";
foreach (@$connections){print MFile &ProcessRowMatlab($_).";\n"}

print MFile "\n%%%%% algebraic relations %%%%%\n";
foreach (@$algRels){print MFile &ProcessRowMatlab($_).";\n"}

print MFile "\n%%%%% rate definitions %%%%%\n";
foreach (@$rates){print MFile &ProcessRowMatlab($_).";\n"}


print MFile "\n%%%%% ODEs %%%%%\ndxdt=[\n";
for (my $c=0;$c<=$#Species;$c++){
	print MFile $ODEright[$c].";\t%".$Species[$c].";\n";
	}
print MFile "];\n";

close MFile;
}


sub InCondAndParamMatlab{# prints initial conditions and parameters in Matlab format and prepares strings with parameters and initial conditions
#call: &InCondAndParamMatlab(*MFile,$Parameters,$InitialConditions)
my ($handle,$Parameters,$InitialConditions)=@_;


my $paramstring=();
foreach (@$Parameters){/(.*)=/;$paramstring.=",".$1} #parameters as a comma separated sequence
$paramstring=~s/,//; #remove first comma


print $handle "\n%%%%% parameters %%%%%\n";
foreach (@$Parameters){print $handle $_.";\n";}

print $handle "\n%%%%% initial values %%%%%\n";


my @InitialValues=@$InitialConditions; #@InitialValues is sorted


foreach (@InitialValues){ # initial condition array is sorted (as the ODE array)
	$_=&ProcessRowMatlab($_);
	s/=/_t0=/; # append _t0 to the species name
	print $handle $_.";\n"; # print initial conditions to the model file
	s/=.*//; # and remove everything except species_t0 for use in ODE15s
}

return ($paramstring,join(", ",@InitialValues));

}


sub VisualizationMatlab{#generates visualization in m-files. #call: &VisualizationMatlab(*CallMFile,$MolBals,$MacrostateDefs,$connections,$algRels,$Outs,\@Species,"name of statevector","denotation of time",$OutLC); 

my ($handle,$MolBals,$MacrostateDefs,$connections,$algRels,$Outs,$Species,$namestatevec,$timevec,$OutLC)=@_;

my $varhelp=();


#  figure with all model states 

#print $handle "figure; plot($timevec,$namestatevec);\nlegend("; 

#for (my $c=0;$c<=$#$Species;$c++){# legend for the figure
#		  $varhelp=$$Species[$c]; 
#		 $varhelp=~s/_/\\_/g;# mask underscores
#		print $handle "\'$varhelp\'";
#	if ($c<$#$Species){ print $handle ",";} else { print $handle ");xlabel('time');ylabel('concentration');\n"} # @Species is also sorted
#}


print $handle "\n%%%%% definitions %%%%%\n"; # assign species name to elements of state vector
for (my $c=1;$c<=$#$Species+1;$c++){print $handle &ProcessRowMatlab($$Species[$c-1])."=$namestatevec(:,$c);\n";}
print $handle "\n";


foreach (@$MolBals,@$MacrostateDefs,@$connections,@$algRels){
	$varhelp=$_; $varhelp=~s/([\*\/\^])/\.$1/g; #  set point before  *,^ and /  (vectors !)
	print $handle &ProcessRowMatlab($varhelp).";\n"} # print to file that they can be used for plots

my @Output=();
if ($OutLC){push(@Output,@$connections)}
push(@Output,@$Outs);


foreach (@Output){s/=.*//;chomp $_}#  remove everything from = on and newline. In @Output are now only entities to plot

print $handle "\n%%%%% plots %%%%%\n";

my ($x,$y);

my $SubPlots=12; # how many graphs per figure ?
$x=3;$y=$SubPlots/$x;  # $x: how many graphs in one row ?

my $rest=@Output % $SubPlots; # number of graphs on last figure 

my $Plots=int(@Output/$SubPlots); # how many figures ?
if ($rest != 0){$Plots++} 

my $counter=0;

my $end=$SubPlots;
for (my $c=1;$c<=$Plots;$c++){# $c: index of the figure
	print $handle "\nfigure;\n";
	if (($c==$Plots) and ($rest!=0)) {$end=$rest;$y=int($rest/$x); if ($rest%$x != 0){$y++;}} # if possible less rows in last figure
	for (my $c1=1;$c1<=$end;$c1++){# $c1: index of graph
		$varhelp=$Output[$counter]; # $counter: index of @Output
		$varhelp=~s/([\*\/\^])/\.$1/g; # set point before  *,^ and /  (vectors !)
		print $handle "\tsubplot($y,$x,$c1); plot($timevec,".&ProcessRowMatlab($varhelp).");";
		$varhelp=$Output[$counter]; # prepare the legend:
		$varhelp=~s/_/\\_/g;# mask underscores
		$varhelp=~s/\^/\\\^/g;# mask ^
		print $handle " legend(\'$varhelp\');xlabel('time');ylabel('concentration');\n";
				
		$counter++;
	}print $handle "\n";	
}
}


sub ProcessRowC{# Adapt species notation as for Matlab and SBML and replace ^ by pow (2.g. 2^3 -> pow(2,3))
	my $row=&ProcessRowMatlab($_[0]);
	$row=&SBMLconvertValue($row);
	
	$row=~s/([\w\.]+)\^([\w\.]+)/pow($1,$2)/g; #expression without brackets
	$row=~s/\(([^\(]+)\)\^\(([^\(]+)\)/pow($1,$2)/g;	#expression with brackets, nested brackets are not processed. [^\(]
	$row=~s/([\w\.]+)\^\(([^\(]+)\)/pow($1,$2)/g; #, [\w\.] is sufficient without brackets, because ProcessRowMatlab was before
	$row=~s/\(([^\(]+)\)\^([\w\.]+)/pow($1,$2)/g;
	
	return $row
}


sub ModelCSFunction{# generates S-function in C. call: &ModelCSFunction($Target.".c",$rates,$ODEs,$MacrostateDefs,$connections,$SpeciesForODE,$Parameters,$algRels,$InitialConditions,$MolBalsExpand);
my ($locus,$rates,$ODE,$MacrostateDefs,$connections,$SpeciesForODE,$Parameters,$algRels,$InitialConditions,$MolBals)=@_;
open(MexFile,">".$locus);

$locus=~s/\..*//; # The function name is the name of the model file without extension

print  MexFile "#define S_FUNCTION_NAME  $locus\n#define S_FUNCTION_LEVEL 2\n#include \"simstruc.h\"\n #include \"math.h\"\n\n"; #print header

my @Species=sort(keys(%$SpeciesForODE)); #@$InitialConditions is also sorted ...

for (my $c=0;$c<=$#Species;$c++){
	print MexFile "#define ".&ProcessRowC($Species[$c])."(S) ssGetSFcnParam(S,$c)\n"} # define initial conditions as parameters

print MexFile "\n";	
if (@$Parameters>0){# if there are parameters
for (my $c=$#Species+1;$c<=$#Species+$#$Parameters+1;$c++){
	$$Parameters[$c-$#Species-1]=~/(.*)=/; # define parameters
	print MexFile "#define $1(S) ssGetSFcnParam(S,$c)\n"}
}	

my $NumberParam=@$Parameters+@$ODE; # number of parameters. Initial conditions are also parameters here

my $NumberStates=@$ODE; # number of states

print MexFile "\n\nstatic void mdlInitializeSizes(SimStruct *S)\n{\n\tssSetNumSFcnParams(S, $NumberParam);\n\tif (ssGetNumSFcnParams(S) != ssGetSFcnParamsCount(S)) {return;}\n\tssSetNumContStates(S, $NumberStates);\n\tssSetNumDiscStates(S, 0);\n\tif(!ssSetNumInputPorts(S, 0)) return;\n\tif (!ssSetNumOutputPorts(S, 0)) return;\n\tssSetNumSampleTimes(S, 1);\n\tssSetNumRWork(S, 1);\n\tssSetNumIWork(S, 0);\n\tssSetNumPWork(S, 0);\n\tssSetNumModes(S, 0);\n\tssSetNumNonsampledZCs(S, 0);\n\tssSetOptions(S, 0);\n}\n\n"; # initialization: $NumberParam parameters, $NumberStates states...

print MexFile "static void mdlInitializeSampleTimes(SimStruct *S)\n{\n\tssSetSampleTime(S, 0,CONTINUOUS_SAMPLE_TIME);\n\tssSetOffsetTime(S,0,0.0);\n\tssSetModelReferenceSampleTimeDefaultInheritance(S);\n}\n\n"; # continue the initialization

print MexFile "#define MDL_INITIALIZE_CONDITIONS\nstatic void mdlInitializeConditions(SimStruct *S)\n{\n\treal_T *State_Vector0 = ssGetContStates(S);\n\n"; # set initial conditions


for (my $c=0;$c<=$#Species;$c++){
print MexFile "\treal_T ".&ProcessRowC($Species[$c])."_t0 =*mxGetPr(".&ProcessRowC($Species[$c])."(S));\n"
} # assign values  to variables

print MexFile "\n";	
for (my $c=0;$c<=$#Species;$c++){	
	print MexFile "\tState_Vector0[$c]=".&ProcessRowC($Species[$c])."_t0;\t /* $Species[$c] */\n"
} # initialize the state vector with variables from above


print MexFile "}\n\nstatic void mdlOutputs(SimStruct *S, int_T tid)\n{\n\tUNUSED_ARG(S);\n\tUNUSED_ARG(tid);\n}\n\n"; # define outputs. Only trivial output is defined, the m-file that calls the model performs visualization on the basis of the returned matrix [timeC,State_VectorC].


print MexFile "#define MDL_DERIVATIVES\nstatic void mdlDerivatives(SimStruct *S)\n{\n\treal_T *dState_Vector   = ssGetdX(S);\n\treal_T *State_Vector    = ssGetContStates(S);\n\n"; # start ODE system

for (my $c=0;$c<=$#Species;$c++){
print MexFile "\treal_T   ".&ProcessRowC($Species[$c])." =  ssGetRWorkValue(S,0);\n";} # define  variable with names of species
print MexFile "\n";

for (my $c=0;$c<=$#$Parameters;$c++){$$Parameters[$c]=~/(.*)=/;
	print MexFile "\treal_T $1 = *mxGetPr($1(S));\n"} # assign parameter values to variables used in rates
print MexFile "\n";

foreach(@$MolBals,@$MacrostateDefs,@$connections,@$algRels,@$rates){
	/(.*)=/;
	print MexFile "\treal_T\t".&ProcessRowC($1)."=ssGetRWorkValue(S,0);\n"
} # define variables with names of rates, algebraic assignments and macrostates

print MexFile "\n";

for (my $c=0;$c<=$#Species;$c++){print MexFile "\t".&ProcessRowC($Species[$c])."=State_Vector[$c];\n";}
print MexFile "\n"; # assign values from the state vector to variables with names of species


foreach(@$MolBals,@$MacrostateDefs,@$connections,@$algRels){
	print MexFile "\t".&ProcessRowC($_).";\n";
} # print all algebraic assignments and macrostate definitions
print MexFile "\n";

foreach (@$rates){;print MexFile "\t".&ProcessRowC($_).";\n"}  # print all rates
print MexFile "\n";

for (my $c=0;$c<=$#$ODE;$c++){ # print ODEs
	$$ODE[$c]=~/\(d\/dt\)(.*)=(.*)/;# @$ODE is also sorted
	print MexFile "\tdState_Vector[$c]=".&ProcessRowC($2).";\t/* $1 */\n";
}

print MexFile "}\n\n\nstatic void mdlTerminate(SimStruct *S)\n{\n\tUNUSED_ARG(S);\n}\n\n#ifdef  MATLAB_MEX_FILE\n#include \"simulink.c\"\n#else\n#include \"cg_sfun.h\"\n#endif\n"; # print commands for terminating 

close MexFile;
}


sub ModelCMEXFunction{# generates C MEX file. call: &ModelCMEXFunction($Target.".c",$rates,$ODEs,$MacrostateDefs,$connections,$SpeciesForODE,$Parameters,$algRels,$InitialConditions,$MolBalsExpand);
my ($locus,$rates,$ODE,$MacrostateDefs,$connections,$SpeciesForODE,$Parameters,$algRels,$InitialConditions,$MolBals)=@_;
open(MexFile,">".$locus);

$locus=~s/\..*//; # The function name is the name of the model file without extension

print  MexFile "#include \"mex.h\"\n#include \"matrix.h\"\n\n"; #print header


print MexFile "void mexFunction(int nlhs,mxArray *plhs[],int nrhs,const mxArray *prhs[])\n{\n";

my $help=3+$#$Parameters; #number of arguments

print MexFile "\tif (nrhs!=".$help."){mexErrMsgTxt(\"Invalid call of C- function, please check the number of parameters\\n\");}\n";

 $help=$#$ODE+1;
print MexFile "\tif (mxGetM(prhs[1])!=".$help."){mexErrMsgTxt(\"State Vector must have ".$help." elements\\n\");}\n\n";

 print MexFile "\tconst mxArray *mx_t=prhs[0];\n\tconst mxArray *mx_x=prhs[1];\n\n";

print MexFile "\n";	


if (@$Parameters>0){# if there are parameters
for (my $c=2;$c<=2+$#$Parameters;$c++){
	$$Parameters[$c-2]=~/(.*)=/; # define parameters
	print MexFile "\t#define $1 *mxGetPr(prhs[$c])\n"}
}	


$help=@$ODE; # number of states

print MexFile "\n\tplhs[0] = mxCreateDoubleMatrix($help, 1, mxREAL);\n\tdouble * dState_Vector = mxGetPr(plhs[0]);\n\tdouble   t =*mxGetPr(mx_t);\n\tdouble * State_Vector=mxGetPr(mx_x);\n\n";


my @Species=sort(keys(%$SpeciesForODE)); #@$InitialConditions is also sorted ...

for (my $c=0;$c<=$#Species;$c++){
	print MexFile "\t#define ".&ProcessRowC($Species[$c])." State_Vector[$c]\n"} # define species that are balanced by an ODE

print MexFile "\n";	

foreach(@$MolBals,@$MacrostateDefs,@$connections,@$algRels){
	print MexFile "\tdouble ".&ProcessRowC($_).";\n";
} # print all algebraic assignments and macrostate definitions
print MexFile "\n";

foreach (@$rates){;print MexFile "\tdouble ".&ProcessRowC($_).";\n"}  # print all rates
print MexFile "\n";

for (my $c=0;$c<=$#$ODE;$c++){ # print ODEs
	$$ODE[$c]=~/\(d\/dt\)(.*)=(.*)/;# @$ODE is also sorted
	print MexFile "\tdState_Vector[$c]=".&ProcessRowC($2).";\t/* $1 */\n";
}

print MexFile "}\n";

close MexFile;
}


sub ModelCMEXCall{#generates files necessary for the simulation of the C MEX file  &ModelCMEXCall(\@template,$Target,\@MacrostateDefs,\@connections,\%SpeciesForODE,\@Parameters,\@Outs,\@algRels,$SimTime,\@InitialConditions,\@MolBalsExpand,$OutLC);
 
my ($template,$locus,$MacrostateDefs,$connections,$SpeciesForODE,$Parameters,$Outs,$algRels,$SimTime,$InitialConditions,$MolBals,$OutLC)=@_;

my @Species=sort(keys(%$SpeciesForODE)); #@$InitialConditions is also sorted ...


open(CallMFile,">".$locus);

$locus=~s/_call\.m$//;

print CallMFile "% This model was generated ".localtime()." %\n\n% Simulate the model by executing this file\n\n";

print  CallMFile "function $locus"."_call\n\nmex $locus".".c\t\%compilation, only necessary after changing the model, not necessary after changing model parameters. Execute this row only once when performing multiple simulations\n\n";

my ($paramstring,$InitialValues)=&InCondAndParamMatlab(*CallMFile,$Parameters,$InitialConditions); 

print CallMFile "InitialConditions=[$InitialValues];\n\n";

print  CallMFile "\n[time,State_VectorC] =ode15s(@(t,x)($locus(t,x,$paramstring)),[0 $SimTime],InitialConditions);\n\n"; # call ODE15s (ODE solver), 

&VisualizationMatlab(*CallMFile,$MolBals,$MacrostateDefs,$connections,$algRels,$Outs,\@Species,"State_VectorC","time",$OutLC); 

close CallMFile;


}


sub ModelCSCall{#generates files necessary for the simulation of the C.c file (C MEX)  &ModelCSCall(\@template,$Target,\@MacrostateDefs,\@connections,\%SpeciesForODE,\@Parameters,\@Outs,\@algRels,$SimTime,\@InitialConditions,\@MolBalsExpand,$OutLC);
 
my ($template,$locus,$MacrostateDefs,$connections,$SpeciesForODE,$Parameters,$Outs,$algRels,$SimTime,$InitialConditions,$MolBals,$OutLC)=@_;

# create mdl-file
my $mdlname=$locus;
my $functionname=$locus;
$functionname=~s/_call\.m//;
$mdlname=~s/_call\.m/_mdl/;
open(MdlFile,">$mdlname.mdl");

my $params=();

foreach (@$InitialConditions){/(.*)=/;$params.=&ProcessRowMatlab($1)."_t0,"}
foreach (@$Parameters){/(.*)=/;$params.=$1.","} # comma-separated sequence of initial conditions and parameters defines the name of the variables that are passed to the C MEX file via the workspace
if ($params){$params=~s/,$//}# remove the last comma

my $date=localtime();


foreach (@$template){# adapt the template to the model, date and creator
	s/"modelC_mdl"/"$mdlname"/;
	s/"modelC"/"$functionname"/;
	if ($params){s/Parameters	      ""/Parameters	      "$params"/}
	s/LastModifiedBy	  ""/LastModifiedBy	  "ALC"/;
	s/LastModifiedDate	  ""/LastModifiedDate	  "$date"/;	
	s/Created		  ""/Created		  "$date"/;
	s/Creator		  ""/Creator		  "ALC"/;
	print MdlFile $_}
close MdlFile;


# file for the compilation, simulation and visualization

open(CallMFile,">$locus");

$locus=~s/_call\.m$//;
$functionname.="_call";

print CallMFile "% This model was generated ".localtime()." %\n\n% Simulate the model by executing this file\n\n";

print  CallMFile "function $functionname\n\nmex $locus".".c\t\%compilation, only necessary after changing the model, not necessary after changing model parameters. Execute this row only once when performing multiple simulations\n\n";

print  CallMFile "% variables for initial conditions and parameters are exported to workspace, as model definition file (.mdl) imports variables from workspace to call file with s-function in C (.c) \n\n";

print CallMFile "\n%%%%% parameters %%%%%\n";


foreach (@$Parameters){/(.*)=/; # print parameters 
	print CallMFile $_.";\t";
	print CallMFile "assignin(\'base\',\'$1\',$1); \n";
}

print CallMFile "\n%%%%% initial values %%%%%\n";

my $varhelp;
foreach (@$InitialConditions){/(.*)=(.*)/;# print initial conditions
	$varhelp=&ProcessRowMatlab($1)."_t0";
	print CallMFile "$varhelp=$2;\tassignin(\'base\',\'$varhelp\',$varhelp);\n"
}
print CallMFile "\n";


print CallMFile "optC=simset(\'Solver\',\'ode15s\');\n\n[time,State_VectorC]=sim(\'$locus"."_mdl\',[0 $SimTime],optC);\n\n"; # integration

my @Species=sort(keys(%$SpeciesForODE));

&VisualizationMatlab(*CallMFile,$MolBals,$MacrostateDefs,$connections,$algRels,$Outs,\@Species,"State_VectorC","time",$OutLC); 

close CallMFile;
}


sub ProcessArrayLatex{# prints array of equations or reactions to TexFile, call: &ProcessArrayLatex(@$_,$numbOfLines)
my ($Block,$end)=@_; # 45 rows per equation

my @array=();

if (@$Block<=$end){$end=@$Block}
for (my $c=0;$c<=$#$Block;$c++){
	push(@array,$$Block[$c]);
	if ((@array==$end) or ($c==$#$Block)){
		print TexFile "\\begin{equation*}\\begin{split}\n";
		foreach (@array){	
				s/^r(\d+)=/r_\{$1\}=/; #reaction rates
				s/([\+\-=\*])r(\d+)/$1r_\{$2\}/g; #reaction rates in ODEs
				s/(<\-|\->|<\->)/&$1/; # for reactions
				s/=/&=/; # for equations
				s/\^/\{\\bf\\hat\{~\}\}/g;
				s/\n*$/\\\\\n/; # correct end of line
				print TexFile $_
		}
		print TexFile "\\end{split}\\end{equation*}\n\n";
		@array=();
	}	
}
}


sub ModelLaTeX{# generates a LaTex file that visualizes the modell equations. call:  &ModelLaTeX("model.tex",\@rates,\@ODEs,\@MacrostateDefs,\@connections,\@algRels,\@reactions,\@MolBalsExpand);
my ($locus,$rates,$ODEs,$MacrostateDefs,$connections,$algRels,$reactions,$MolBals)=@_;

my @ODETex=@$ODEs; # format ODEs
foreach (@ODETex) { s/\(d\/dt\)/\\frac\{d\}\{dt\}/}

my @TexReactions=@$reactions; # format reactions
foreach (@TexReactions){s/\t/\\quad /g; 
s/<\->/&\\leftrightharpoons /;
s/<\-/&\\leftarrow /;
s/\->/&\\rightarrow /;
}

my @TexReactionsWithoutParam=@TexReactions;
foreach (@TexReactionsWithoutParam){s/\\quad.*//} # remove parameters 

open(TexFile,">".$locus);
#print header
print TexFile "\\documentclass{article}\n\\usepackage{amssymb,amsmath} \n\\usepackage{anysize}\n\\marginsize{2cm}{2cm}{1cm}{2cm} \n\\begin{document}\n This model was generated ".localtime()." \n\n";


my @names=("reactions","clamped concentrations and molecular balances","macrostate definitions","layer connections","algebraic relations","reaction rates");
my $c=0;
foreach (\@TexReactions,$MolBals,$MacrostateDefs,$connections,$algRels,$rates){ #write everything to the file
	print TexFile "{\\bf $names[$c]}\n\n";$c++;
	&ProcessArrayLatex($_,45);
	# 45 rows per equation
}

print TexFile "{\\bf differential equations}\n\n";
&ProcessArrayLatex(\@ODETex,28);

print TexFile "{\\bf reactions without parameters}\n\n";
&ProcessArrayLatex(\@TexReactionsWithoutParam,45);


print TexFile "\\end{document}\n";
close TexFile;
}


sub ConvertInputToLatex{# converts input file to LaTeX- format call: &ConvertInputToLatex("input.txt",@ModelDefinitionFile);
my ($locus,@ModelDefinition)=@_;

open(TexFile,">".$locus);

print TexFile "\\documentclass{article}\n\\usepackage{amssymb,amsmath} \n\\usepackage{anysize}\n\\marginsize{2cm}{2cm}{1cm}{2cm} \n\\begin{document}\n \\parindent 0pt \n{\\tt\n";

print TexFile "This model description was evaluated ".localtime()."\\\\~\\\\\n";

foreach (@ModelDefinition){ # read in
	s/([#\{\}_])/\\$1/g; # mask '#' ,{, } and _ 
	chomp;
	s/\^/\$\{\\bf\\hat\{~\}\}\$/g;
	#s/\^/\\\^~/g; # similar to above, but with spave after ^
	s/\t/\$\\quad\$ /g; 
	s/^[\s\t]*$/~/; # if the row is empty, insert a protected blank
	print TexFile "$_\\\\\n" # print to file
}

print TexFile "}\\end{document}\n";
close Datei;
close TexFile;
}


sub ModelTxt{# generates the model equations in plain text. call:
#&ModelTxt("model.txt",\@rates,\@ODEs,\@MacrostateDefs,\@connections,\@algRels,\@reactions,\@MolBalsExpand);
my ($locus,$rates,$ODEs,$MacrostateDefs,$connections,$algRels,$reactions,$MolBals)=@_;

my @ReactionsWithoutParam=@$reactions;
foreach (@ReactionsWithoutParam){s/\t.*//} # remove parameters 


open(TxtFile,">".$locus);
#print header
print TxtFile "This model was generated ".localtime()." \n\n";

my @names=("reactions","clamped concentrations and molecular balances","macrostate definitions","layer connections","algebraic relations","reaction rates","differential equations","reactions without parameters");
my $c=0;
foreach ($reactions,$MolBals,$MacrostateDefs,$connections,$algRels,$rates,$ODEs,\@ReactionsWithoutParam){ # print everything to the file
	print TxtFile "$names[$c]\n\n";$c++;
	foreach (@$_){print TxtFile $_; unless(/\n$/){print TxtFile "\n"}}# print row, if necessary append newline
	print TxtFile "\n\n";
}
close TxtFile;
}


sub MmaConvertValue{#converts values to Mathematica compatible format, e.g. 2.3d-3 or 2.3e-3 -> 2.3*10^(-3) call $newvalue=&MmaConvertValue($oldvalue)
#for R[3d3,0], 3d3 should not be replaced by 3*10^3 , therefore use this function only in contexts without species
	my $out=$_[0];
	$out=~s/\b(\d+\.?\d*)e([+-]\d+)/$1*10^($2)/g;
	$out=~s/\b(\d+\.?\d*)e(\d+)/$1*10^$2/g;
	return $out
}


sub ModelMathematica{# generates the Mathematica model. call: &ModelMathematica($Target.".nb",\@rates,\@ODEs,\@MacrostateDefs,\@connections,\@algRels,\@Parameters,\@Outs,$SimTime,\@InitialConditions,\@MolBalsExpand,$OutLC);
my ($locus,$rates,$ODEs,$MacrostateDefs,$connections,$algRels,$Parameters,$Outs,$SimTime,$InitialConditions,$MolBals,$OutLC)=@_;


my @ODEmma=@$ODEs;
foreach (@ODEmma) { s/^\(d\/dt\)($speciesRegEx)=/c["$1"]'\[t]==/}  # ODEs in Mathematica format, encapsulate species by  c["..."] 

my @InCond=@$InitialConditions; # initial conditions
foreach(@InCond){
	/(.*=)(.*)/;
	$_=$1.&MmaConvertValue($2);
	s/=/==/
} 


my @Params=@$Parameters;
foreach(@Params){ # parameters
	/(.*=)(.*)/;
	$_=$1.&MmaConvertValue($2)
}
	

my @OutPut=();# prepare outputs
if ($OutLC){push(@OutPut,@$connections)}
push(@OutPut,@$Outs);


foreach (@OutPut){chomp; s/=.*//;s/($speciesRegEx)/c\["$1"\]\[t\]/g} # remove the right sides of assignments, encapsulate all species by c["..."][t]

my $cellstart="Cell[BoxData[\\(\n";
my $cellend='\)], "Input"],';

	
open(MMaFile,">".$locus);
print MMaFile "Notebook[{\n".$cellstart."Protect\[c\];\n".$cellend."\n\n"; # print header


my @array=();
my ($left,$right,$row);
my @names=("Parameters","InitialConditions","MacrostateDefinitions","LayerConnections","AlgebraicRelations","ClampedConcAndMolecularBalances","ReactionRates");
my $c=0;


foreach (\@Params,\@InCond,$MacrostateDefs,$connections,$algRels,$MolBals,$rates){# print assignments to file 
	print MMaFile $cellstart."(*$names[$c]*) \\n\n$names[$c]={";$c++;
	
	if ($#$_ != -1){@array=@$_} else {@array=();$array[0]=""}# if array does not exist, assing an empty value to the first element
	
	for (my $count=0;$count<=$#array;$count++){ # for each row
		$_=$array[$count];
		chomp;
				
		if (/==/) {# if initial condition
			s/($speciesRegEx)/c["$1"]\[0\]/;  # encapsulate species by c["..."] and append [0] 
		}
		else	{
			s/=/\->/;  # replace = by ->
			s/($speciesRegEx)/c["$1"]\[t\]/g;  # encapsulate species by c["..."] and append [t] 
		}
		
		if ($count==$#array) {s/\n*$/};\\n\n/} else {s/\n*$/,\\n\n/} # suited end of row, different for last row
		print MMaFile "$_" # print the row to the file
	}
	print MMaFile $cellend."\n\n"; # finish the cell
}


my $insert="ReactionRates,MacrostateDefinitions,LayerConnections, AlgebraicRelations,ClampedConcAndMolecularBalances";

print MMaFile $cellstart."(*ODEs*) \\n\nODEsRaw = {";

for(my $c=0;$c<=$#ODEmma;$c++){# print ODE  to the file
	if ($c==$#ODEmma){print MMaFile "$ODEmma[$c]};\\n\n\\n\n"} 
		else {print MMaFile "$ODEmma[$c],\\n\n"}
}

print MMaFile "ODEs =ODEsRaw//.Flatten[{$insert}];\\n\n\\n\n";


@array=@InCond; # list of all species for which an ODE was generated
foreach(@array){s/==.*//;s/($speciesRegEx)/c["$1"]\[t\]/g} # encapsulate species by c["..."] and append [t] 
print MMaFile "ODESpecies={".join(", ",@array)."};\\n\n".$cellend."\n\n";


print MMaFile $cellstart."(*Simulation*) \\n\nSimTime = ".&MmaConvertValue($SimTime).";\\n\nresult = NDSolve[{ODEs,InitialConditions}//.Parameters,ODESpecies, {t, 0, SimTime}];\\n\n".$cellend."\n\n";
# call NDSolve,  Initial conditions, ODESpecies and ODEs are sorted.

print MMaFile $cellstart."(*Plots*) \\n\n InsertAll=Flatten[{MacrostateDefinitions, LayerConnections, AlgebraicRelations, ClampedConcAndMolecularBalances, Parameters, result}];\\n\n\\n\n";

print MMaFile 'ALCDspFun = Which[$VersionNumber >= 6.0, Print, $VersionNumber < 6.0, $DisplayFunction];'."\\n\n\\n\n";

for (my $c=0;$c<=$#OutPut;$c++){# output of plots
	 $_= $OutPut[$c];
	 s/c\["($speciesRegEx)"\]\[t\]/$1/g;# remove c[...][t] around the species for the legend
	print MMaFile "Fig$c =   Plot[$OutPut[$c]//.InsertAll, {t, 0, SimTime}, PlotRange -> {All, All},Frame -> True, FrameLabel -> {\"time\", \"concentration\"}, PlotLabel -> \"$_\", DisplayFunction -> Identity, Axes -> {False, False},PlotStyle -> RGBColor[0, 0, 1]];\\n\n";
}


my $SubPlots=3; # how many graphs per figure ?   
my $size=1000;# how large is the figure
my $rest=@OutPut % $SubPlots; # graphs on not filled figure

my $Plots=int(@OutPut/$SubPlots); # how many figures ?
if ($rest != 0){$Plots++} 

my $counter=0;  # $counter: index of @OutPut
my $end=$SubPlots;

for (my $c=1;$c<=$Plots;$c++){# $c: index for figures
	print MMaFile "\\n\nFigArray$c=GraphicsArray[{"; # output of  GraphicsArrays
	if (($c==$Plots) and ($rest!=0)) {$end=$rest; $size=$size*$rest/$SubPlots} # last figure is smaller, if it is not completely filled
	for (my $c1=1;$c1<=$end;$c1++){# $c1:  index within figure
		if ($c1==$end){print MMaFile "Fig$counter}, ImageSize -> $size, DisplayFunction->ALCDspFun];\\n\n"}
		else {print MMaFile "Fig$counter,"}
		$counter++;
	}
	print MMaFile "Show[FigArray$c];\\n\n";	# show GraphicsArray
}

print MMaFile '\)], "Input"]}]'; #end of cell and end of notebook
close MMaFile;

}

sub ModelMathematicaInput{# reads in the Mathematica notebook model from the file and modifies the format to Mathematica input file. call: &ModuleMathematica($filename.".nb",$filename.".mma.m");

my ($nbfile,$mfile)=@_;

unless (-e $nbfile){print "warning: Mathematica notebook $nbfile not found, Mathematica input file cannot be created\n"; return 0};

open(NBFILE,$nbfile); #read in notebook file
	my @file=<NBFILE>;
close NBFILE;

open(MFILE,">".$mfile);
foreach(@file){
	s/^Notebook\[\{$//; #modifiy the start of the file
	s/^Cell\[BoxData\[\\\($/\(\* ::Input:: \*\)/; #modify the cell format
	s/^\\\)\], "Input"\],?\}?\]?//; #remove end of cell and end of notebook
	s/ *\\n$//; #remove '\n' and leading spaces in each line
}

print MFILE @file;
close MFILE;

}

sub ThermodynamicAnalysisMMA{#prepares the thermodynamic analysis by defining equality constraints on the equilibrium constants, call: &ThermodynamicAnalysisMMA($filename."TA.mma.m",$RandR,$NumbOfReactions,$Outs,$connections,$OutLC);

my ($file,$RandR,$NumbOfReactions,$Outs,$connections,$OutLC)=@_;
#@$RandR is array of rules and reactions, @$NumbOfReactions contains a list with the number of reactions for each rule or reaction

my $helpvar=();
my $position=0;

open(TAFILE,">".$file);
print TAFILE "(* ::Input:: *)\n\n";

for (my $index=0;$index<=$#$NumbOfReactions;$index++){# $index counts through rules
	chomp($helpvar=$$RandR[$index]);
			
	if ($$NumbOfReactions[$index]>1){# if it corresponds to more than one reaction
		
		print TAFILE "(* rule[$index]:  $helpvar *)\nrule[$index]={";
		
		for (my $c=$position;$c<$position+$$NumbOfReactions[$index];$c++){#give equality constraints on equlibrium constants
			print 	TAFILE "k[$c]->keq[$index]";
			if ($c<$position+$$NumbOfReactions[$index]-1){print TAFILE ", "}
			else{print 	TAFILE "};\n\n"}
		}

	}
	else{print TAFILE "(* rule[$index]:  $helpvar *)\nrule[$index]={k[$position]->keq[$index]};\n\n"}
	
	$position+=$$NumbOfReactions[$index]; # $position counts through the expanded list of  reactions
}
print TAFILE "\n(* ::Input:: *)\n\n";

print TAFILE "EqualityConstraints=Flatten[{";

for (my $index=0;$index<=$#$NumbOfReactions;$index++){#for each rule
	print TAFILE "rule[$index]"; # list of all equality constraints
	if ($index<$#$NumbOfReactions){print TAFILE ", "}
	else{print TAFILE "}];\n\n"}
}

my ($k,$kd)=();


print TAFILE "ParameterKeq={";

for (my $index=0;$index<=$#$RandR;$index++){
	
	($k,$kd)=($$RandR[$index]=~/\t+(.+)\t+(.*)/); #isolate reaction parameters
	
	foreach($k,$kd){
		if ($_ eq 0){$_="zero[0]"}
		s/($speciesRegEx)/c["$1"]\[t\]/g;  # encapsulate species by c["..."] and append [t] 	
	}
	
	$k=~	s/(.*[\+\-].*)/\($1\)/;# put brackets around parameters if necessary
	if ($kd=~/[\+\-\*\/\^]/){$kd="(".$kd.")"};
	
	print TAFILE "keq[$index]->$k/$kd"; #replace equilibrium constant by the quotient of kinetic parameters
	
	if ($index<$#$RandR){print TAFILE ",\n"}
	else{print 	TAFILE "};\n\n"}

}

my @OutPut=();
if ($OutLC){push(@OutPut,@$connections)}
push(@OutPut,@$Outs);


foreach (@OutPut){chomp; s/=.*//;s/($speciesRegEx)/c\["$1"\]\[t\]/g} # remove the right sides of assignments, encapsulate all species by c["..."][t]


if ($#OutPut == -1){@OutPut=();$OutPut[0]=""}# if array is empty, assing an empty value to the first element


print TAFILE "Outputs={"; #generate a list of all outputs

for (my $index=0;$index<=$#OutPut;$index++){
	print TAFILE $OutPut[$index];
	if ($index<$#OutPut){print TAFILE ", "}
	else{print 	TAFILE "};\n\n"}
}

close TAFILE;
}
