# Supplementary material for: ALC: automated reduction of rule-based models
Source: BMC Syst Biol. 2008 Oct 31;2:91. doi: 10.1186/1752-0509-2-91 (PMC2636783; doi:10.1186/1752-0509-2-91)
Supplement: Additional file 5 — ALC for offline use. The first release of ALC is given in this file. [file 1752-0509-2-91-S5.zip › layer_template.alc]

#####################################
##layer 1

#molecules
#end molecules

#parameters
#end parameters

#initial conditions
#end initial conditions

#clamped concentrations
#end clamped concentrations

#reactions
#end reactions


#layer connections
#end layer connections

#molecular balances
#end molecular balances

#algebraic relations
#end algebraic relations

##end layer 1

#######################################
##layer 2

#molecules
#end molecules

#parameters
#end parameters

#initial conditions
#end initial conditions

#clamped concentrations
#end clamped concentrations

#reactions
#end reactions


#layer connections
#end layer connections

#molecular balances
#end molecular balances

#algebraic relations
#end algebraic relations

##end layer 2

##################################

#remove
#end remove

#output
#end output
