# Supplementary material for: ALC: automated reduction of rule-based models
Source: BMC Syst Biol. 2008 Oct 31;2:91. doi: 10.1186/1752-0509-2-91 (PMC2636783; doi:10.1186/1752-0509-2-91)
Supplement: Additional file 5 — ALC for offline use. The first release of ALC is given in this file. [file 1752-0509-2-91-S5.zip › Config_ALC.txt]

Source="layer.alc"
InCond="0.001"
Param="1"
SimTime="100"
Target="model"
OutLC="1"
Warn="1"
Show="0"
Time="0"
StrictRS="1"
